# Supplementary material for: Computable species descriptions and nanopublications: applying ontology-based technologies to dung beetles (Coleoptera, Scarabaeinae)
Source: Biodivers Data J. 2024 Jun 13;12:e121562. doi: 10.3897/BDJ.12.e121562 (PMC11190572; doi:10.3897/BDJ.12.e121562)
Supplement: XML Treatment for Grebennikovius basilewskyi [file BDJ.12.e121562-treatment2.xml]

<!DOCTYPE tp:taxon-treatment
  PUBLIC "-//TaxonX//DTD Taxonomic Treatment Publishing DTD v0 20100105//EN" "tax-treatment-NSO.dtd">
<tp:taxon-treatment xmlns:tp="http://www.plazi.org/taxpub"><tp:treatment-meta><mixed-citation publication-type="journal"><person-group><name><surname>Montanaro</surname><given-names>Giulio</given-names></name><name><surname>Balhoff</surname><given-names>James P.</given-names></name><name><surname>Girón</surname><given-names>Jennifer C.</given-names></name><name><surname>Söderholm</surname><given-names>Max</given-names></name><name><surname>Tarasov</surname><given-names>Sergei</given-names></name></person-group><article-title>Computable species descriptions and nanopublications: applying ontology-based technologies to dung beetles (<tp:taxon-name><tp:taxon-name-part taxon-name-part-type="order">Coleoptera</tp:taxon-name-part></tp:taxon-name>, <tp:taxon-name><tp:taxon-name-part taxon-name-part-type="subfamily">Scarabaeinae</tp:taxon-name-part></tp:taxon-name>)</article-title><source>Biodivers Data J</source><day>13</day><month>06</month><year>2024</year><volume>12</volume><pub-id pub-id-type="doi">10.3897/BDJ.12.e121562</pub-id></mixed-citation></tp:treatment-meta><tp:nomenclature><tp:taxon-name>
            <object-id xmlns:xlink="http://www.w3.org/1999/xlink" content-type="arpha" xlink:type="simple">5247E9E1-6D15-5627-A24A-0CC26B22D062</object-id>
            <tp:taxon-name-part taxon-name-part-type="genus">Grebennikovius</tp:taxon-name-part>
            <tp:taxon-name-part taxon-name-part-type="species">basilewskyi</tp:taxon-name-part>
          </tp:taxon-name><tp:taxon-authority>(Balthasar, 1960)</tp:taxon-authority></tp:nomenclature><tp:treatment-sec sec-type="materials"><title>Materials</title><list list-type="alpha-lower" list-content="occurrences"><list-item><p><bold>Type status:</bold> <named-content xmlns:xlink="http://www.w3.org/1999/xlink" content-type="dwc:typeStatus" xlink:type="simple">Other material</named-content>. <bold>Occurrence:</bold> catalogNumber: <named-content xmlns:xlink="http://www.w3.org/1999/xlink" content-type="dwc:catalogNumber" xlink:type="simple"><ext-link ext-link-type="uri" xlink:href="http://id.luomus.fi/GAC.37243" xlink:type="simple">http://id.luomus.fi/GAC.37261</ext-link></named-content>; recordedBy: <named-content xmlns:xlink="http://www.w3.org/1999/xlink" content-type="dwc:recordedBy" xlink:type="simple">V. Grebennikov</named-content>; individualCount: <named-content xmlns:xlink="http://www.w3.org/1999/xlink" content-type="dwc:individualCount" xlink:type="simple">1</named-content>; sex: <named-content xmlns:xlink="http://www.w3.org/1999/xlink" content-type="dwc:sex" xlink:type="simple">male</named-content>; lifeStage: <named-content xmlns:xlink="http://www.w3.org/1999/xlink" content-type="dwc:lifeStage" xlink:type="simple">adult</named-content>; preparations: <named-content xmlns:xlink="http://www.w3.org/1999/xlink" content-type="dwc:preparations" xlink:type="simple">dry specimen</named-content>; occurrenceID: <named-content xmlns:xlink="http://www.w3.org/1999/xlink" content-type="dwc:occurrenceID" xlink:type="simple">D5993BB7-AB31-5808-BEF9-3D55E77CCD84</named-content>; <bold>Taxon:</bold> taxonID: <named-content xmlns:xlink="http://www.w3.org/1999/xlink" content-type="dwc:taxonID" xlink:type="simple">https://www.gbif.org/species/10023107</named-content>; scientificName: <named-content xmlns:xlink="http://www.w3.org/1999/xlink" content-type="dwc:scientificName" xlink:type="simple"><tp:taxon-name><tp:taxon-name-part taxon-name-part-type="genus" reg="Grebennikovius">Grebennikovius</tp:taxon-name-part><tp:taxon-name-part taxon-name-part-type="species" reg="basilewskyi">basilewskyi</tp:taxon-name-part></tp:taxon-name></named-content>; family: <named-content xmlns:xlink="http://www.w3.org/1999/xlink" content-type="dwc:family" xlink:type="simple"><tp:taxon-name><tp:taxon-name-part taxon-name-part-type="family">Scarabaeidae</tp:taxon-name-part></tp:taxon-name></named-content>; genus: <named-content xmlns:xlink="http://www.w3.org/1999/xlink" content-type="dwc:genus" xlink:type="simple"><tp:taxon-name><tp:taxon-name-part taxon-name-part-type="genus">Grebennikovius</tp:taxon-name-part></tp:taxon-name></named-content>; specificEpithet: <named-content xmlns:xlink="http://www.w3.org/1999/xlink" content-type="dwc:specificEpithet" xlink:type="simple"><tp:taxon-name><tp:taxon-name-part taxon-name-part-type="genus" reg="Grebennikovius"/><tp:taxon-name-part taxon-name-part-type="species" reg="basilewskyi">basilewskyi</tp:taxon-name-part></tp:taxon-name></named-content>; scientificNameAuthorship: <named-content xmlns:xlink="http://www.w3.org/1999/xlink" content-type="dwc:scientificNameAuthorship" xlink:type="simple">(Balthasar, 1960)</named-content>; <bold>Location:</bold> country: <named-content xmlns:xlink="http://www.w3.org/1999/xlink" content-type="dwc:country" xlink:type="simple">Tanzania</named-content>; locality: <named-content xmlns:xlink="http://www.w3.org/1999/xlink" content-type="dwc:locality" xlink:type="simple">Uluguru Mountains, at Bunduki village</named-content>; verbatimElevation: <named-content xmlns:xlink="http://www.w3.org/1999/xlink" content-type="dwc:verbatimElevation" xlink:type="simple">1592 m</named-content>; decimalLatitude: <named-content xmlns:xlink="http://www.w3.org/1999/xlink" content-type="dwc:decimalLatitude" xlink:type="simple">-7.021389</named-content>; decimalLongitude: <named-content xmlns:xlink="http://www.w3.org/1999/xlink" content-type="dwc:decimalLongitude" xlink:type="simple">37.652778</named-content>; <bold>Identification:</bold> identifiedBy: <named-content xmlns:xlink="http://www.w3.org/1999/xlink" content-type="dwc:identifiedBy" xlink:type="simple">G. Montanaro</named-content>; dateIdentified: <named-content xmlns:xlink="http://www.w3.org/1999/xlink" content-type="dwc:dateIdentified" xlink:type="simple">2023</named-content>; <bold>Event:</bold> samplingProtocol: <named-content xmlns:xlink="http://www.w3.org/1999/xlink" content-type="dwc:samplingProtocol" xlink:type="simple">litter sifting</named-content>; eventDate: <named-content xmlns:xlink="http://www.w3.org/1999/xlink" content-type="dwc:eventDate" xlink:type="simple">11-22-10</named-content>; habitat: <named-content xmlns:xlink="http://www.w3.org/1999/xlink" content-type="dwc:habitat" xlink:type="simple">forest</named-content>; fieldNumber: <named-content xmlns:xlink="http://www.w3.org/1999/xlink" content-type="dwc:fieldNumber" xlink:type="simple">sifting21</named-content>; <bold>Record Level:</bold> institutionID: <named-content xmlns:xlink="http://www.w3.org/1999/xlink" content-type="dwc:institutionID" xlink:type="simple">MZH</named-content>; basisOfRecord: <named-content xmlns:xlink="http://www.w3.org/1999/xlink" content-type="dwc:basisOfRecord" xlink:type="simple">PreservedSpecimen</named-content></p></list-item></list></tp:treatment-sec><tp:treatment-sec sec-type="Description"><title>Description</title><list list-type="bullet"><list-item><p><ext-link xmlns:xlink="http://www.w3.org/1999/xlink" ext-link-type="uri" xlink:href="http://purl.obolibrary.org/obo/UBERON_0003101" xlink:type="simple">male organism</ext-link> <ext-link xmlns:xlink="http://www.w3.org/1999/xlink" ext-link-type="uri" xlink:href="http://rs.tdwg.org/dwc/terms/catalogNumber" xlink:type="simple">Catalog Number</ext-link> CNCCOLVG00001749</p></list-item><list-item><p><ext-link xmlns:xlink="http://www.w3.org/1999/xlink" ext-link-type="uri" xlink:href="http://purl.obolibrary.org/obo/UBERON_0003101" xlink:type="simple">male organism</ext-link> <ext-link xmlns:xlink="http://www.w3.org/1999/xlink" ext-link-type="uri" xlink:href="http://rs.tdwg.org/dwc/terms/catalogNumber" xlink:type="simple">Catalog Number</ext-link> <ext-link xmlns:xlink="http://www.w3.org/1999/xlink" ext-link-type="uri" xlink:href="http://id.luomus.fi/GAC.37261" xlink:type="simple">http://id.luomus.fi/GAC.37261</ext-link></p></list-item><list-item><p><ext-link xmlns:xlink="http://www.w3.org/1999/xlink" ext-link-type="uri" xlink:href="http://purl.obolibrary.org/obo/UBERON_0003101" xlink:type="simple">male organism</ext-link> <ext-link xmlns:xlink="http://www.w3.org/1999/xlink" ext-link-type="uri" xlink:href="http://purl.obolibrary.org/obo/RO_0003301" xlink:type="simple">has role in modeling</ext-link> <ext-link xmlns:xlink="http://www.w3.org/1999/xlink" ext-link-type="uri" xlink:href="http://purl.obolibrary.org/obo/CDAO_0000138" xlink:type="simple">TU</ext-link> <ext-link xmlns:xlink="http://www.w3.org/1999/xlink" ext-link-type="uri" xlink:href="http://purl.obolibrary.org/obo/IAO_0000219" xlink:type="simple">denotes</ext-link> <ext-link xmlns:xlink="http://www.w3.org/1999/xlink" ext-link-type="uri" xlink:href="http://purl.obolibrary.org/obo/TAXRANK_0000006" xlink:type="simple">species</ext-link><list list-type="bullet"><list-item><p><ext-link xmlns:xlink="http://www.w3.org/1999/xlink" ext-link-type="uri" xlink:href="http://purl.obolibrary.org/obo/TAXRANK_0000006" xlink:type="simple">species</ext-link> <ext-link xmlns:xlink="http://www.w3.org/1999/xlink" ext-link-type="uri" xlink:href="http://rs.tdwg.org/dwc/terms/taxonID" xlink:type="simple">Taxon ID</ext-link> <ext-link xmlns:xlink="http://www.w3.org/1999/xlink" ext-link-type="uri" xlink:href="https://www.gbif.org/species/10023107" xlink:type="simple">https://www.gbif.org/species/10023107</ext-link></p></list-item><list-item><p><ext-link xmlns:xlink="http://www.w3.org/1999/xlink" ext-link-type="uri" xlink:href="http://purl.obolibrary.org/obo/TAXRANK_0000006" xlink:type="simple">species</ext-link> <ext-link xmlns:xlink="http://www.w3.org/1999/xlink" ext-link-type="uri" xlink:href="http://rs.tdwg.org/dwc/terms/parentNameUsageID" xlink:type="simple">Parent Name Usage ID</ext-link> <ext-link xmlns:xlink="http://www.w3.org/1999/xlink" ext-link-type="uri" xlink:href="https://www.gbif.org/species/10360397" xlink:type="simple">https://www.gbif.org/species/10360397</ext-link></p></list-item></list></p></list-item></list><list list-type="bullet"><list-item><p><ext-link xmlns:xlink="http://www.w3.org/1999/xlink" ext-link-type="uri" xlink:href="http://purl.obolibrary.org/obo/UBERON_0003101" xlink:type="simple">male organism</ext-link>, <ext-link xmlns:xlink="http://www.w3.org/1999/xlink" ext-link-type="uri" xlink:href="http://purl.obolibrary.org/obo/UBERON_0001001" xlink:type="simple">chitin-based cuticle</ext-link>: <ext-link xmlns:xlink="http://www.w3.org/1999/xlink" ext-link-type="uri" xlink:href="http://purl.obolibrary.org/obo/PATO_0001287" xlink:type="simple">red brown</ext-link>;</p></list-item><list-item><p><ext-link xmlns:xlink="http://www.w3.org/1999/xlink" ext-link-type="uri" xlink:href="http://purl.obolibrary.org/obo/UBERON_0003101" xlink:type="simple">male organism</ext-link>, <ext-link xmlns:xlink="http://www.w3.org/1999/xlink" ext-link-type="uri" xlink:href="http://purl.obolibrary.org/obo/BSPO_0000068" xlink:type="simple">ventral side</ext-link>: <ext-link xmlns:xlink="http://www.w3.org/1999/xlink" ext-link-type="uri" xlink:href="http://purl.obolibrary.org/obo/PATO_0001245" xlink:type="simple">dark brown</ext-link>;</p></list-item><list-item><p><ext-link xmlns:xlink="http://www.w3.org/1999/xlink" ext-link-type="uri" xlink:href="http://purl.obolibrary.org/obo/UBERON_0003101" xlink:type="simple">male organism</ext-link>, <ext-link xmlns:xlink="http://www.w3.org/1999/xlink" ext-link-type="uri" xlink:href="http://purl.obolibrary.org/obo/AISM_0000032" xlink:type="simple">antenna</ext-link>: <ext-link xmlns:xlink="http://www.w3.org/1999/xlink" ext-link-type="uri" xlink:href="http://purl.obolibrary.org/obo/PATO_0002411" xlink:type="simple">yellow brown</ext-link>;</p></list-item><list-item><p><ext-link xmlns:xlink="http://www.w3.org/1999/xlink" ext-link-type="uri" xlink:href="http://purl.obolibrary.org/obo/UBERON_0003101" xlink:type="simple">male organism</ext-link>, <ext-link xmlns:xlink="http://www.w3.org/1999/xlink" ext-link-type="uri" xlink:href="http://purl.obolibrary.org/obo/AISM_0004026" xlink:type="simple">gena</ext-link>: <ext-link xmlns:xlink="http://www.w3.org/1999/xlink" ext-link-type="uri" xlink:href="http://purl.obolibrary.org/obo/PATO_0001935" xlink:type="simple">obtuse</ext-link>;</p></list-item><list-item><p><ext-link xmlns:xlink="http://www.w3.org/1999/xlink" ext-link-type="uri" xlink:href="http://purl.obolibrary.org/obo/UBERON_0003101" xlink:type="simple">male organism</ext-link>, <ext-link xmlns:xlink="http://www.w3.org/1999/xlink" ext-link-type="uri" xlink:href="http://purl.obolibrary.org/obo/AISM_0000362" xlink:type="simple">lateral clypeal tooth 1</ext-link><list list-type="bullet"><list-item><p><ext-link xmlns:xlink="http://www.w3.org/1999/xlink" ext-link-type="uri" xlink:href="http://purl.obolibrary.org/obo/AISM_0000362" xlink:type="simple">lateral clypeal tooth 1</ext-link>: <ext-link xmlns:xlink="http://www.w3.org/1999/xlink" ext-link-type="uri" xlink:href="http://purl.obolibrary.org/obo/PATO_0002031" xlink:type="simple">upturned</ext-link>;</p></list-item><list-item><p><ext-link xmlns:xlink="http://www.w3.org/1999/xlink" ext-link-type="uri" xlink:href="http://purl.obolibrary.org/obo/AISM_0000362" xlink:type="simple">lateral clypeal tooth 1</ext-link>: <ext-link xmlns:xlink="http://www.w3.org/1999/xlink" ext-link-type="uri" xlink:href="http://purl.obolibrary.org/obo/PATO_0001419" xlink:type="simple">sharp</ext-link>;</p></list-item></list></p></list-item><list-item><p><ext-link xmlns:xlink="http://www.w3.org/1999/xlink" ext-link-type="uri" xlink:href="http://purl.obolibrary.org/obo/UBERON_0003101" xlink:type="simple">male organism</ext-link>, <ext-link xmlns:xlink="http://www.w3.org/1999/xlink" ext-link-type="uri" xlink:href="http://purl.obolibrary.org/obo/AISM_0000381" xlink:type="simple">head margin at genoclypeal sulcus</ext-link>: <ext-link xmlns:xlink="http://www.w3.org/1999/xlink" ext-link-type="uri" xlink:href="http://purl.obolibrary.org/obo/PATO_0001495" xlink:type="simple">notched</ext-link>;</p></list-item><list-item><p><ext-link xmlns:xlink="http://www.w3.org/1999/xlink" ext-link-type="uri" xlink:href="http://purl.obolibrary.org/obo/UBERON_0003101" xlink:type="simple">male organism</ext-link>, <ext-link xmlns:xlink="http://www.w3.org/1999/xlink" ext-link-type="uri" xlink:href="http://purl.obolibrary.org/obo/AISM_0000019" xlink:type="simple">head capsule</ext-link>, <ext-link xmlns:xlink="http://www.w3.org/1999/xlink" ext-link-type="uri" xlink:href="http://purl.obolibrary.org/obo/AISM_0004020" xlink:type="simple">frons</ext-link>, <ext-link xmlns:xlink="http://www.w3.org/1999/xlink" ext-link-type="uri" xlink:href="http://purl.obolibrary.org/obo/AISM_0000376" xlink:type="simple">interpunctural distance</ext-link> = 1.0, unit: <ext-link xmlns:xlink="http://www.w3.org/1999/xlink" ext-link-type="uri" xlink:href="http://purl.obolibrary.org/obo/PATO_0001334" xlink:type="simple">diameter</ext-link> of <ext-link xmlns:xlink="http://www.w3.org/1999/xlink" ext-link-type="uri" xlink:href="http://purl.obolibrary.org/obo/AISM_0000408" xlink:type="simple">setigerous cuticular puncture</ext-link>;</p></list-item><list-item><p><ext-link xmlns:xlink="http://www.w3.org/1999/xlink" ext-link-type="uri" xlink:href="http://purl.obolibrary.org/obo/UBERON_0003101" xlink:type="simple">male organism</ext-link>, <ext-link xmlns:xlink="http://www.w3.org/1999/xlink" ext-link-type="uri" xlink:href="http://purl.obolibrary.org/obo/AISM_0004019" xlink:type="simple">clypeus</ext-link>, <ext-link xmlns:xlink="http://www.w3.org/1999/xlink" ext-link-type="uri" xlink:href="http://purl.obolibrary.org/obo/BSPO_0000071" xlink:type="simple">anterior region</ext-link>, <ext-link xmlns:xlink="http://www.w3.org/1999/xlink" ext-link-type="uri" xlink:href="http://purl.obolibrary.org/obo/AISM_0000524" xlink:type="simple">cuticular puncture</ext-link>: <ext-link xmlns:xlink="http://www.w3.org/1999/xlink" ext-link-type="uri" xlink:href="http://purl.obolibrary.org/obo/PATO_0001334" xlink:type="simple">diameter</ext-link> <ext-link xmlns:xlink="http://www.w3.org/1999/xlink" ext-link-type="uri" xlink:href="http://purl.obolibrary.org/obo/RO_0015008" xlink:type="simple">smaller than</ext-link> <ext-link xmlns:xlink="http://www.w3.org/1999/xlink" ext-link-type="uri" xlink:href="http://purl.obolibrary.org/obo/PATO_0001334" xlink:type="simple">diameter</ext-link> of <ext-link xmlns:xlink="http://www.w3.org/1999/xlink" ext-link-type="uri" xlink:href="http://purl.obolibrary.org/obo/AISM_0000408" xlink:type="simple">setigerous cuticular puncture</ext-link> of <ext-link xmlns:xlink="http://www.w3.org/1999/xlink" ext-link-type="uri" xlink:href="http://purl.obolibrary.org/obo/AISM_0004020" xlink:type="simple">frons</ext-link></p></list-item><list-item><p><ext-link xmlns:xlink="http://www.w3.org/1999/xlink" ext-link-type="uri" xlink:href="http://purl.obolibrary.org/obo/UBERON_0003101" xlink:type="simple">male organism</ext-link>, <ext-link xmlns:xlink="http://www.w3.org/1999/xlink" ext-link-type="uri" xlink:href="http://purl.obolibrary.org/obo/AISM_0004025" xlink:type="simple">vertex</ext-link>, <ext-link xmlns:xlink="http://www.w3.org/1999/xlink" ext-link-type="uri" xlink:href="http://purl.obolibrary.org/obo/BSPO_0000072" xlink:type="simple">posterior region</ext-link>, <ext-link xmlns:xlink="http://www.w3.org/1999/xlink" ext-link-type="uri" xlink:href="http://purl.obolibrary.org/obo/BSPO_0000083" xlink:type="simple">medial region</ext-link>: <ext-link xmlns:xlink="http://www.w3.org/1999/xlink" ext-link-type="uri" xlink:href="http://purl.obolibrary.org/obo/PATO_0000701" xlink:type="simple">smooth</ext-link>;</p></list-item><list-item><p><ext-link xmlns:xlink="http://www.w3.org/1999/xlink" ext-link-type="uri" xlink:href="http://purl.obolibrary.org/obo/UBERON_0003101" xlink:type="simple">male organism</ext-link>, <ext-link xmlns:xlink="http://www.w3.org/1999/xlink" ext-link-type="uri" xlink:href="http://purl.obolibrary.org/obo/AISM_0000358" xlink:type="simple">antenna with 9 antennomeres</ext-link>, <ext-link xmlns:xlink="http://www.w3.org/1999/xlink" ext-link-type="uri" xlink:href="http://purl.obolibrary.org/obo/COLAO_0000267" xlink:type="simple">antennal club</ext-link><list list-type="bullet"><list-item><p><ext-link xmlns:xlink="http://www.w3.org/1999/xlink" ext-link-type="uri" xlink:href="http://purl.obolibrary.org/obo/COLAO_0000267" xlink:type="simple">antennal club</ext-link>, <ext-link xmlns:xlink="http://www.w3.org/1999/xlink" ext-link-type="uri" xlink:href="http://purl.obolibrary.org/obo/AISM_0000337" xlink:type="simple">flagellomere 5</ext-link>: present;</p></list-item><list-item><p><ext-link xmlns:xlink="http://www.w3.org/1999/xlink" ext-link-type="uri" xlink:href="http://purl.obolibrary.org/obo/COLAO_0000267" xlink:type="simple">antennal club</ext-link>, <ext-link xmlns:xlink="http://www.w3.org/1999/xlink" ext-link-type="uri" xlink:href="http://purl.obolibrary.org/obo/AISM_0000338" xlink:type="simple">flagellomere 6</ext-link>: present;</p></list-item><list-item><p><ext-link xmlns:xlink="http://www.w3.org/1999/xlink" ext-link-type="uri" xlink:href="http://purl.obolibrary.org/obo/COLAO_0000267" xlink:type="simple">antennal club</ext-link>, <ext-link xmlns:xlink="http://www.w3.org/1999/xlink" ext-link-type="uri" xlink:href="http://purl.obolibrary.org/obo/AISM_0000339" xlink:type="simple">flagellomere 7</ext-link>: present;</p></list-item></list></p></list-item><list-item><p><ext-link xmlns:xlink="http://www.w3.org/1999/xlink" ext-link-type="uri" xlink:href="http://purl.obolibrary.org/obo/UBERON_0003101" xlink:type="simple">male organism</ext-link>, <ext-link xmlns:xlink="http://www.w3.org/1999/xlink" ext-link-type="uri" xlink:href="http://purl.obolibrary.org/obo/AISM_0000049" xlink:type="simple">glossa</ext-link>: present;</p></list-item><list-item><p><ext-link xmlns:xlink="http://www.w3.org/1999/xlink" ext-link-type="uri" xlink:href="http://purl.obolibrary.org/obo/UBERON_0003101" xlink:type="simple">male organism</ext-link>, <ext-link xmlns:xlink="http://www.w3.org/1999/xlink" ext-link-type="uri" xlink:href="http://purl.obolibrary.org/obo/AISM_0000105" xlink:type="simple">epipharynx</ext-link>: present;</p></list-item><list-item><p><ext-link xmlns:xlink="http://www.w3.org/1999/xlink" ext-link-type="uri" xlink:href="http://purl.obolibrary.org/obo/UBERON_0003101" xlink:type="simple">male organism</ext-link>, <ext-link xmlns:xlink="http://www.w3.org/1999/xlink" ext-link-type="uri" xlink:href="http://purl.obolibrary.org/obo/AISM_0000044" xlink:type="simple">insect maxilla</ext-link>: present;</p></list-item><list-item><p><ext-link xmlns:xlink="http://www.w3.org/1999/xlink" ext-link-type="uri" xlink:href="http://purl.obolibrary.org/obo/UBERON_0003101" xlink:type="simple">male organism</ext-link>, <ext-link xmlns:xlink="http://www.w3.org/1999/xlink" ext-link-type="uri" xlink:href="http://purl.obolibrary.org/obo/AISM_0000393" xlink:type="simple">maxillary palpus with 4 palpomeres</ext-link>: present;</p></list-item><list-item><p><ext-link xmlns:xlink="http://www.w3.org/1999/xlink" ext-link-type="uri" xlink:href="http://purl.obolibrary.org/obo/UBERON_0003101" xlink:type="simple">male organism</ext-link>, <ext-link xmlns:xlink="http://www.w3.org/1999/xlink" ext-link-type="uri" xlink:href="http://purl.obolibrary.org/obo/AISM_0000397" xlink:type="simple">labial palpus with 3 palpomeres</ext-link>: present;</p></list-item><list-item><p><ext-link xmlns:xlink="http://www.w3.org/1999/xlink" ext-link-type="uri" xlink:href="http://purl.obolibrary.org/obo/UBERON_0003101" xlink:type="simple">male organism</ext-link>, <ext-link xmlns:xlink="http://www.w3.org/1999/xlink" ext-link-type="uri" xlink:href="http://purl.obolibrary.org/obo/AISM_0000059" xlink:type="simple">pronotum</ext-link><list list-type="bullet"><list-item><p><ext-link xmlns:xlink="http://www.w3.org/1999/xlink" ext-link-type="uri" xlink:href="http://purl.obolibrary.org/obo/AISM_0000059" xlink:type="simple">pronotum</ext-link>, <ext-link xmlns:xlink="http://www.w3.org/1999/xlink" ext-link-type="uri" xlink:href="http://purl.obolibrary.org/obo/BSPO_0000045" xlink:type="simple">antero-lateral margin</ext-link><list list-type="bullet"><list-item><p><ext-link xmlns:xlink="http://www.w3.org/1999/xlink" ext-link-type="uri" xlink:href="http://purl.obolibrary.org/obo/BSPO_0000045" xlink:type="simple">antero-lateral margin</ext-link>: <ext-link xmlns:xlink="http://www.w3.org/1999/xlink" ext-link-type="uri" xlink:href="http://purl.obolibrary.org/obo/PATO_0000406" xlink:type="simple">curved</ext-link>;</p></list-item><list-item><p><ext-link xmlns:xlink="http://www.w3.org/1999/xlink" ext-link-type="uri" xlink:href="http://purl.obolibrary.org/obo/BSPO_0000045" xlink:type="simple">antero-lateral margin</ext-link>: <ext-link xmlns:xlink="http://www.w3.org/1999/xlink" ext-link-type="uri" xlink:href="http://purl.obolibrary.org/obo/PATO_0001935" xlink:type="simple">obtuse</ext-link>;</p></list-item></list></p></list-item><list-item><p><ext-link xmlns:xlink="http://www.w3.org/1999/xlink" ext-link-type="uri" xlink:href="http://purl.obolibrary.org/obo/AISM_0000059" xlink:type="simple">pronotum</ext-link>, <ext-link xmlns:xlink="http://www.w3.org/1999/xlink" ext-link-type="uri" xlink:href="http://purl.obolibrary.org/obo/COLAO_0000225" xlink:type="simple">posterolateral pronotal angle</ext-link>: <ext-link xmlns:xlink="http://www.w3.org/1999/xlink" ext-link-type="uri" xlink:href="http://purl.obolibrary.org/obo/PATO_0000406" xlink:type="simple">curved</ext-link>;</p></list-item><list-item><p><ext-link xmlns:xlink="http://www.w3.org/1999/xlink" ext-link-type="uri" xlink:href="http://purl.obolibrary.org/obo/AISM_0000059" xlink:type="simple">pronotum</ext-link>, <ext-link xmlns:xlink="http://www.w3.org/1999/xlink" ext-link-type="uri" xlink:href="http://purl.obolibrary.org/obo/BSPO_0000672" xlink:type="simple">posterior margin</ext-link>: <ext-link xmlns:xlink="http://www.w3.org/1999/xlink" ext-link-type="uri" xlink:href="http://purl.obolibrary.org/obo/PATO_0000406" xlink:type="simple">curved</ext-link>;</p></list-item><list-item><p><ext-link xmlns:xlink="http://www.w3.org/1999/xlink" ext-link-type="uri" xlink:href="http://purl.obolibrary.org/obo/AISM_0000059" xlink:type="simple">pronotum</ext-link>, <ext-link xmlns:xlink="http://www.w3.org/1999/xlink" ext-link-type="uri" xlink:href="http://purl.obolibrary.org/obo/BSPO_0000047" xlink:type="simple">postero-lateral margin</ext-link>: <ext-link xmlns:xlink="http://www.w3.org/1999/xlink" ext-link-type="uri" xlink:href="http://purl.obolibrary.org/obo/PATO_0002481" xlink:type="simple">oblique orientation</ext-link>;</p></list-item><list-item><p><ext-link xmlns:xlink="http://www.w3.org/1999/xlink" ext-link-type="uri" xlink:href="http://purl.obolibrary.org/obo/AISM_0000059" xlink:type="simple">pronotum</ext-link>, <ext-link xmlns:xlink="http://www.w3.org/1999/xlink" ext-link-type="uri" xlink:href="http://purl.obolibrary.org/obo/BSPO_0000072" xlink:type="simple">posterior region</ext-link><list list-type="bullet"><list-item><p><ext-link xmlns:xlink="http://www.w3.org/1999/xlink" ext-link-type="uri" xlink:href="http://purl.obolibrary.org/obo/BSPO_0000072" xlink:type="simple">posterior region</ext-link>, <ext-link xmlns:xlink="http://www.w3.org/1999/xlink" ext-link-type="uri" xlink:href="http://purl.obolibrary.org/obo/COLAO_0000263" xlink:type="simple">longitudinal pronotal groove</ext-link>: present;</p></list-item><list-item><p><ext-link xmlns:xlink="http://www.w3.org/1999/xlink" ext-link-type="uri" xlink:href="http://purl.obolibrary.org/obo/BSPO_0000072" xlink:type="simple">posterior region</ext-link>, <ext-link xmlns:xlink="http://www.w3.org/1999/xlink" ext-link-type="uri" xlink:href="http://purl.obolibrary.org/obo/AISM_0000379" xlink:type="simple">ocellate cuticular puncture</ext-link>: <ext-link xmlns:xlink="http://www.w3.org/1999/xlink" ext-link-type="uri" xlink:href="http://purl.obolibrary.org/obo/PATO_0001334" xlink:type="simple">diameter</ext-link> <ext-link xmlns:xlink="http://www.w3.org/1999/xlink" ext-link-type="uri" xlink:href="http://purl.obolibrary.org/obo/RO_0015007" xlink:type="simple">larger than</ext-link> <ext-link xmlns:xlink="http://www.w3.org/1999/xlink" ext-link-type="uri" xlink:href="http://purl.obolibrary.org/obo/PATO_0001334" xlink:type="simple">diameter</ext-link> of <ext-link xmlns:xlink="http://www.w3.org/1999/xlink" ext-link-type="uri" xlink:href="http://purl.obolibrary.org/obo/AISM_0000379" xlink:type="simple">ocellate cuticular puncture</ext-link> of <ext-link xmlns:xlink="http://www.w3.org/1999/xlink" ext-link-type="uri" xlink:href="http://purl.obolibrary.org/obo/BSPO_0000071" xlink:type="simple">anterior region</ext-link> of <ext-link xmlns:xlink="http://www.w3.org/1999/xlink" ext-link-type="uri" xlink:href="http://purl.obolibrary.org/obo/AISM_0000059" xlink:type="simple">pronotum</ext-link></p></list-item></list></p></list-item><list-item><p><ext-link xmlns:xlink="http://www.w3.org/1999/xlink" ext-link-type="uri" xlink:href="http://purl.obolibrary.org/obo/AISM_0000059" xlink:type="simple">pronotum</ext-link>, <ext-link xmlns:xlink="http://www.w3.org/1999/xlink" ext-link-type="uri" xlink:href="http://purl.obolibrary.org/obo/COLAO_0000002" xlink:type="simple">pronotal disc</ext-link>, <ext-link xmlns:xlink="http://www.w3.org/1999/xlink" ext-link-type="uri" xlink:href="http://purl.obolibrary.org/obo/AISM_0000376" xlink:type="simple">interpunctural distance</ext-link> = 1.5, unit: <ext-link xmlns:xlink="http://www.w3.org/1999/xlink" ext-link-type="uri" xlink:href="http://purl.obolibrary.org/obo/PATO_0001334" xlink:type="simple">diameter</ext-link> of <ext-link xmlns:xlink="http://www.w3.org/1999/xlink" ext-link-type="uri" xlink:href="http://purl.obolibrary.org/obo/AISM_0000410" xlink:type="simple">ocellate setigerous cuticular puncture</ext-link>;</p></list-item><list-item><p><ext-link xmlns:xlink="http://www.w3.org/1999/xlink" ext-link-type="uri" xlink:href="http://purl.obolibrary.org/obo/AISM_0000059" xlink:type="simple">pronotum</ext-link>, <ext-link xmlns:xlink="http://www.w3.org/1999/xlink" ext-link-type="uri" xlink:href="http://purl.obolibrary.org/obo/BSPO_0000082" xlink:type="simple">lateral region</ext-link>: <ext-link xmlns:xlink="http://www.w3.org/1999/xlink" ext-link-type="uri" xlink:href="http://purl.obolibrary.org/obo/AISM_0000376" xlink:type="simple">interpunctural distance</ext-link>;</p></list-item><list-item><p><ext-link xmlns:xlink="http://www.w3.org/1999/xlink" ext-link-type="uri" xlink:href="http://purl.obolibrary.org/obo/AISM_0000059" xlink:type="simple">pronotum</ext-link>: <ext-link xmlns:xlink="http://www.w3.org/1999/xlink" ext-link-type="uri" xlink:href="http://purl.obolibrary.org/obo/PATO_0000921" xlink:type="simple">width</ext-link><list list-type="bullet"><list-item><p><ext-link xmlns:xlink="http://www.w3.org/1999/xlink" ext-link-type="uri" xlink:href="http://purl.obolibrary.org/obo/PATO_0000921" xlink:type="simple">width</ext-link> <ext-link xmlns:xlink="http://www.w3.org/1999/xlink" ext-link-type="uri" xlink:href="http://purl.obolibrary.org/obo/RO_0015008" xlink:type="simple">smaller than</ext-link> <ext-link xmlns:xlink="http://www.w3.org/1999/xlink" ext-link-type="uri" xlink:href="http://purl.obolibrary.org/obo/PATO_0000921" xlink:type="simple">width</ext-link> of <ext-link xmlns:xlink="http://www.w3.org/1999/xlink" ext-link-type="uri" xlink:href="http://purl.obolibrary.org/obo/COLAO_0000226" xlink:type="simple">elytron with 9 striae</ext-link><list list-type="bullet"><list-item><p><ext-link xmlns:xlink="http://www.w3.org/1999/xlink" ext-link-type="uri" xlink:href="http://purl.obolibrary.org/obo/COLAO_0000226" xlink:type="simple">elytron with 9 striae</ext-link> of <ext-link xmlns:xlink="http://www.w3.org/1999/xlink" ext-link-type="uri" xlink:href="http://purl.obolibrary.org/obo/UBERON_0003101" xlink:type="simple">male organism</ext-link></p></list-item><list-item><p><ext-link xmlns:xlink="http://www.w3.org/1999/xlink" ext-link-type="uri" xlink:href="http://purl.obolibrary.org/obo/COLAO_0000226" xlink:type="simple">elytron with 9 striae</ext-link>, <ext-link xmlns:xlink="http://www.w3.org/1999/xlink" ext-link-type="uri" xlink:href="http://purl.obolibrary.org/obo/COLAO_0000017" xlink:type="simple">elytral stria</ext-link>, <ext-link xmlns:xlink="http://www.w3.org/1999/xlink" ext-link-type="uri" xlink:href="http://purl.obolibrary.org/obo/AISM_0000524" xlink:type="simple">cuticular puncture</ext-link>, <ext-link xmlns:xlink="http://www.w3.org/1999/xlink" ext-link-type="uri" xlink:href="http://purl.obolibrary.org/obo/PATO_0001334" xlink:type="simple">diameter</ext-link> = 3, unit: <ext-link xmlns:xlink="http://www.w3.org/1999/xlink" ext-link-type="uri" xlink:href="http://purl.obolibrary.org/obo/PATO_0000921" xlink:type="simple">width</ext-link> of <ext-link xmlns:xlink="http://www.w3.org/1999/xlink" ext-link-type="uri" xlink:href="http://purl.obolibrary.org/obo/COLAO_0000017" xlink:type="simple">elytral stria</ext-link>;</p></list-item><list-item><p><ext-link xmlns:xlink="http://www.w3.org/1999/xlink" ext-link-type="uri" xlink:href="http://purl.obolibrary.org/obo/COLAO_0000226" xlink:type="simple">elytron with 9 striae</ext-link>, <ext-link xmlns:xlink="http://www.w3.org/1999/xlink" ext-link-type="uri" xlink:href="http://purl.obolibrary.org/obo/COLAO_0000215" xlink:type="simple">elytral interstria 8</ext-link>, <ext-link xmlns:xlink="http://www.w3.org/1999/xlink" ext-link-type="uri" xlink:href="http://purl.obolibrary.org/obo/AISM_0000501" xlink:type="simple">cuticular carina</ext-link><list list-type="bullet"><list-item><p><ext-link xmlns:xlink="http://www.w3.org/1999/xlink" ext-link-type="uri" xlink:href="http://purl.obolibrary.org/obo/AISM_0000501" xlink:type="simple">cuticular carina</ext-link> <ext-link xmlns:xlink="http://www.w3.org/1999/xlink" ext-link-type="uri" xlink:href="http://purl.obolibrary.org/obo/AISM_0000012" xlink:type="simple">medial_to</ext-link> <ext-link xmlns:xlink="http://www.w3.org/1999/xlink" ext-link-type="uri" xlink:href="http://purl.obolibrary.org/obo/BSPO_0000082" xlink:type="simple">lateral region</ext-link><list list-type="bullet"><list-item><p><ext-link xmlns:xlink="http://www.w3.org/1999/xlink" ext-link-type="uri" xlink:href="http://purl.obolibrary.org/obo/BSPO_0000082" xlink:type="simple">lateral region</ext-link> of <ext-link xmlns:xlink="http://www.w3.org/1999/xlink" ext-link-type="uri" xlink:href="http://purl.obolibrary.org/obo/COLAO_0000226" xlink:type="simple">elytron with 9 striae</ext-link></p></list-item><list-item><p><ext-link xmlns:xlink="http://www.w3.org/1999/xlink" ext-link-type="uri" xlink:href="http://purl.obolibrary.org/obo/BSPO_0000082" xlink:type="simple">lateral region</ext-link>: <ext-link xmlns:xlink="http://www.w3.org/1999/xlink" ext-link-type="uri" xlink:href="http://purl.obolibrary.org/obo/PATO_0001481" xlink:type="simple">sloped</ext-link>;</p></list-item></list></p></list-item><list-item><p><ext-link xmlns:xlink="http://www.w3.org/1999/xlink" ext-link-type="uri" xlink:href="http://purl.obolibrary.org/obo/AISM_0000501" xlink:type="simple">cuticular carina</ext-link>, <ext-link xmlns:xlink="http://www.w3.org/1999/xlink" ext-link-type="uri" xlink:href="http://purl.obolibrary.org/obo/BSPO_0000078" xlink:type="simple">distal region</ext-link>: <ext-link xmlns:xlink="http://www.w3.org/1999/xlink" ext-link-type="uri" xlink:href="http://purl.obolibrary.org/obo/PATO_0000570" xlink:type="simple">increased height</ext-link>;</p></list-item></list></p></list-item></list></p></list-item><list-item><p><ext-link xmlns:xlink="http://www.w3.org/1999/xlink" ext-link-type="uri" xlink:href="http://purl.obolibrary.org/obo/PATO_0000921" xlink:type="simple">width</ext-link> of <ext-link xmlns:xlink="http://www.w3.org/1999/xlink" ext-link-type="uri" xlink:href="http://purl.obolibrary.org/obo/AISM_0000059" xlink:type="simple">pronotum</ext-link></p></list-item></list></p></list-item></list></p></list-item><list-item><p><ext-link xmlns:xlink="http://www.w3.org/1999/xlink" ext-link-type="uri" xlink:href="http://purl.obolibrary.org/obo/UBERON_0003101" xlink:type="simple">male organism</ext-link>, <ext-link xmlns:xlink="http://www.w3.org/1999/xlink" ext-link-type="uri" xlink:href="http://purl.obolibrary.org/obo/COLAO_0000002" xlink:type="simple">pronotal disc</ext-link>: <ext-link xmlns:xlink="http://www.w3.org/1999/xlink" ext-link-type="uri" xlink:href="http://purl.obolibrary.org/obo/PATO_0001355" xlink:type="simple">convex</ext-link>;</p></list-item><list-item><p><ext-link xmlns:xlink="http://www.w3.org/1999/xlink" ext-link-type="uri" xlink:href="http://purl.obolibrary.org/obo/UBERON_0003101" xlink:type="simple">male organism</ext-link>, <ext-link xmlns:xlink="http://www.w3.org/1999/xlink" ext-link-type="uri" xlink:href="http://purl.obolibrary.org/obo/COLAO_0000226" xlink:type="simple">elytron with 9 striae</ext-link></p></list-item><list-item><p><ext-link xmlns:xlink="http://www.w3.org/1999/xlink" ext-link-type="uri" xlink:href="http://purl.obolibrary.org/obo/UBERON_0003101" xlink:type="simple">male organism</ext-link>, <ext-link xmlns:xlink="http://www.w3.org/1999/xlink" ext-link-type="uri" xlink:href="http://purl.obolibrary.org/obo/COLAO_0000018" xlink:type="simple">elytral interstria</ext-link>: <ext-link xmlns:xlink="http://www.w3.org/1999/xlink" ext-link-type="uri" xlink:href="http://purl.obolibrary.org/obo/PATO_0001355" xlink:type="simple">convex</ext-link>;</p></list-item><list-item><p><ext-link xmlns:xlink="http://www.w3.org/1999/xlink" ext-link-type="uri" xlink:href="http://purl.obolibrary.org/obo/UBERON_0003101" xlink:type="simple">male organism</ext-link>, <ext-link xmlns:xlink="http://www.w3.org/1999/xlink" ext-link-type="uri" xlink:href="http://purl.obolibrary.org/obo/COLAO_0000201" xlink:type="simple">elytral interstria 1</ext-link>, <ext-link xmlns:xlink="http://www.w3.org/1999/xlink" ext-link-type="uri" xlink:href="http://purl.obolibrary.org/obo/BSPO_0000078" xlink:type="simple">distal region</ext-link>: <ext-link xmlns:xlink="http://www.w3.org/1999/xlink" ext-link-type="uri" xlink:href="http://purl.obolibrary.org/obo/PATO_0001598" xlink:type="simple">protruding</ext-link>;</p></list-item><list-item><p><ext-link xmlns:xlink="http://www.w3.org/1999/xlink" ext-link-type="uri" xlink:href="http://purl.obolibrary.org/obo/UBERON_0003101" xlink:type="simple">male organism</ext-link>, <ext-link xmlns:xlink="http://www.w3.org/1999/xlink" ext-link-type="uri" xlink:href="http://purl.obolibrary.org/obo/COLAO_0000213" xlink:type="simple">elytral interstria 7</ext-link>, <ext-link xmlns:xlink="http://www.w3.org/1999/xlink" ext-link-type="uri" xlink:href="http://purl.obolibrary.org/obo/BSPO_0000077" xlink:type="simple">proximal region</ext-link><list list-type="bullet"><list-item><p><ext-link xmlns:xlink="http://www.w3.org/1999/xlink" ext-link-type="uri" xlink:href="http://purl.obolibrary.org/obo/BSPO_0000077" xlink:type="simple">proximal region</ext-link>: <ext-link xmlns:xlink="http://www.w3.org/1999/xlink" ext-link-type="uri" xlink:href="http://purl.obolibrary.org/obo/PATO_0001598" xlink:type="simple">protruding</ext-link>;</p></list-item><list-item><p><ext-link xmlns:xlink="http://www.w3.org/1999/xlink" ext-link-type="uri" xlink:href="http://purl.obolibrary.org/obo/BSPO_0000077" xlink:type="simple">proximal region</ext-link>: <ext-link xmlns:xlink="http://www.w3.org/1999/xlink" ext-link-type="uri" xlink:href="http://purl.obolibrary.org/obo/PATO_0002411" xlink:type="simple">yellow brown</ext-link>;</p></list-item></list></p></list-item><list-item><p><ext-link xmlns:xlink="http://www.w3.org/1999/xlink" ext-link-type="uri" xlink:href="http://purl.obolibrary.org/obo/UBERON_0003101" xlink:type="simple">male organism</ext-link>, <ext-link xmlns:xlink="http://www.w3.org/1999/xlink" ext-link-type="uri" xlink:href="http://purl.obolibrary.org/obo/COLAO_0000211" xlink:type="simple">elytral interstria 6</ext-link>, <ext-link xmlns:xlink="http://www.w3.org/1999/xlink" ext-link-type="uri" xlink:href="http://purl.obolibrary.org/obo/BSPO_0000077" xlink:type="simple">proximal region</ext-link>: <ext-link xmlns:xlink="http://www.w3.org/1999/xlink" ext-link-type="uri" xlink:href="http://purl.obolibrary.org/obo/PATO_0002411" xlink:type="simple">yellow brown</ext-link>;</p></list-item><list-item><p><ext-link xmlns:xlink="http://www.w3.org/1999/xlink" ext-link-type="uri" xlink:href="http://purl.obolibrary.org/obo/UBERON_0003101" xlink:type="simple">male organism</ext-link>, <ext-link xmlns:xlink="http://www.w3.org/1999/xlink" ext-link-type="uri" xlink:href="http://purl.obolibrary.org/obo/COLAO_0000209" xlink:type="simple">elytral interstria 5</ext-link>, <ext-link xmlns:xlink="http://www.w3.org/1999/xlink" ext-link-type="uri" xlink:href="http://purl.obolibrary.org/obo/BSPO_0000078" xlink:type="simple">distal region</ext-link>, <ext-link xmlns:xlink="http://www.w3.org/1999/xlink" ext-link-type="uri" xlink:href="http://purl.obolibrary.org/obo/AISM_0000526" xlink:type="simple">cuticular tubercle</ext-link>: present;</p></list-item><list-item><p><ext-link xmlns:xlink="http://www.w3.org/1999/xlink" ext-link-type="uri" xlink:href="http://purl.obolibrary.org/obo/UBERON_0003101" xlink:type="simple">male organism</ext-link>, <ext-link xmlns:xlink="http://www.w3.org/1999/xlink" ext-link-type="uri" xlink:href="http://purl.obolibrary.org/obo/COLAO_0000011" xlink:type="simple">scutellar shield</ext-link>: <ext-link xmlns:xlink="http://www.w3.org/1999/xlink" ext-link-type="uri" xlink:href="http://purl.obolibrary.org/obo/PATO_0002508" xlink:type="simple">concealed</ext-link>;</p></list-item><list-item><p><ext-link xmlns:xlink="http://www.w3.org/1999/xlink" ext-link-type="uri" xlink:href="http://purl.obolibrary.org/obo/UBERON_0003101" xlink:type="simple">male organism</ext-link>, <ext-link xmlns:xlink="http://www.w3.org/1999/xlink" ext-link-type="uri" xlink:href="http://purl.obolibrary.org/obo/AISM_0000038" xlink:type="simple">hind wing</ext-link><list list-type="bullet"><list-item><p><ext-link xmlns:xlink="http://www.w3.org/1999/xlink" ext-link-type="uri" xlink:href="http://purl.obolibrary.org/obo/AISM_0000038" xlink:type="simple">hind wing</ext-link> of <ext-link xmlns:xlink="http://www.w3.org/1999/xlink" ext-link-type="uri" xlink:href="http://purl.obolibrary.org/obo/UBERON_0003101" xlink:type="simple">male organism</ext-link>*</p></list-item><list-item><p><ext-link xmlns:xlink="http://www.w3.org/1999/xlink" ext-link-type="uri" xlink:href="http://purl.obolibrary.org/obo/AISM_0000038" xlink:type="simple">hind wing</ext-link>: <ext-link xmlns:xlink="http://www.w3.org/1999/xlink" ext-link-type="uri" xlink:href="http://purl.obolibrary.org/obo/PATO_0001623" xlink:type="simple">atrophied</ext-link>;</p></list-item><list-item><p><ext-link xmlns:xlink="http://www.w3.org/1999/xlink" ext-link-type="uri" xlink:href="http://purl.obolibrary.org/obo/AISM_0000038" xlink:type="simple">hind wing</ext-link>, <ext-link xmlns:xlink="http://www.w3.org/1999/xlink" ext-link-type="uri" xlink:href="http://purl.obolibrary.org/obo/PATO_0000122" xlink:type="simple">length</ext-link> = 0.5, unit: <ext-link xmlns:xlink="http://www.w3.org/1999/xlink" ext-link-type="uri" xlink:href="http://purl.obolibrary.org/obo/PATO_0000122" xlink:type="simple">length</ext-link> of <ext-link xmlns:xlink="http://www.w3.org/1999/xlink" ext-link-type="uri" xlink:href="http://purl.obolibrary.org/obo/COLAO_0000226" xlink:type="simple">elytron with 9 striae</ext-link>;</p></list-item></list></p></list-item><list-item><p><ext-link xmlns:xlink="http://www.w3.org/1999/xlink" ext-link-type="uri" xlink:href="http://purl.obolibrary.org/obo/UBERON_0003101" xlink:type="simple">male organism</ext-link>, <ext-link xmlns:xlink="http://www.w3.org/1999/xlink" ext-link-type="uri" xlink:href="http://purl.obolibrary.org/obo/COLAO_0000251" xlink:type="simple">anterior hypomeral depression</ext-link>: present;</p></list-item><list-item><p><ext-link xmlns:xlink="http://www.w3.org/1999/xlink" ext-link-type="uri" xlink:href="http://purl.obolibrary.org/obo/UBERON_0003101" xlink:type="simple">male organism</ext-link>, <ext-link xmlns:xlink="http://www.w3.org/1999/xlink" ext-link-type="uri" xlink:href="http://purl.obolibrary.org/obo/COLAO_0000009" xlink:type="simple">procoxal cavity</ext-link>, <ext-link xmlns:xlink="http://www.w3.org/1999/xlink" ext-link-type="uri" xlink:href="http://purl.obolibrary.org/obo/PATO_0000921" xlink:type="simple">width</ext-link> = 0.375, unit: <ext-link xmlns:xlink="http://www.w3.org/1999/xlink" ext-link-type="uri" xlink:href="http://purl.obolibrary.org/obo/PATO_0000921" xlink:type="simple">width</ext-link> of <ext-link xmlns:xlink="http://www.w3.org/1999/xlink" ext-link-type="uri" xlink:href="http://purl.obolibrary.org/obo/AISM_0000059" xlink:type="simple">pronotum</ext-link>;</p></list-item><list-item><p><ext-link xmlns:xlink="http://www.w3.org/1999/xlink" ext-link-type="uri" xlink:href="http://purl.obolibrary.org/obo/UBERON_0003101" xlink:type="simple">male organism</ext-link>, <ext-link xmlns:xlink="http://www.w3.org/1999/xlink" ext-link-type="uri" xlink:href="http://purl.obolibrary.org/obo/COLAO_0000248" xlink:type="simple">mesometaventral sulcus</ext-link><list list-type="bullet"><list-item><p><ext-link xmlns:xlink="http://www.w3.org/1999/xlink" ext-link-type="uri" xlink:href="http://purl.obolibrary.org/obo/COLAO_0000248" xlink:type="simple">mesometaventral sulcus</ext-link>, <ext-link xmlns:xlink="http://www.w3.org/1999/xlink" ext-link-type="uri" xlink:href="http://purl.obolibrary.org/obo/BSPO_0000083" xlink:type="simple">medial region</ext-link>: <ext-link xmlns:xlink="http://www.w3.org/1999/xlink" ext-link-type="uri" xlink:href="http://purl.obolibrary.org/obo/PATO_0000406" xlink:type="simple">curved</ext-link>;</p></list-item><list-item><p><ext-link xmlns:xlink="http://www.w3.org/1999/xlink" ext-link-type="uri" xlink:href="http://purl.obolibrary.org/obo/COLAO_0000248" xlink:type="simple">mesometaventral sulcus</ext-link>, <ext-link xmlns:xlink="http://www.w3.org/1999/xlink" ext-link-type="uri" xlink:href="http://purl.obolibrary.org/obo/BSPO_0000082" xlink:type="simple">lateral region</ext-link>: <ext-link xmlns:xlink="http://www.w3.org/1999/xlink" ext-link-type="uri" xlink:href="http://purl.obolibrary.org/obo/PATO_0002180" xlink:type="simple">straight</ext-link>;</p></list-item></list></p></list-item><list-item><p><ext-link xmlns:xlink="http://www.w3.org/1999/xlink" ext-link-type="uri" xlink:href="http://purl.obolibrary.org/obo/UBERON_0003101" xlink:type="simple">male organism</ext-link>, <ext-link xmlns:xlink="http://www.w3.org/1999/xlink" ext-link-type="uri" xlink:href="http://purl.obolibrary.org/obo/COLAO_0000019" xlink:type="simple">mesoventrite</ext-link>, <ext-link xmlns:xlink="http://www.w3.org/1999/xlink" ext-link-type="uri" xlink:href="http://purl.obolibrary.org/obo/AISM_0000524" xlink:type="simple">cuticular puncture</ext-link>: present;</p></list-item><list-item><p><ext-link xmlns:xlink="http://www.w3.org/1999/xlink" ext-link-type="uri" xlink:href="http://purl.obolibrary.org/obo/UBERON_0003101" xlink:type="simple">male organism</ext-link>, <ext-link xmlns:xlink="http://www.w3.org/1999/xlink" ext-link-type="uri" xlink:href="http://purl.obolibrary.org/obo/COLAO_0000020" xlink:type="simple">metaventrite</ext-link><list list-type="bullet"><list-item><p><ext-link xmlns:xlink="http://www.w3.org/1999/xlink" ext-link-type="uri" xlink:href="http://purl.obolibrary.org/obo/COLAO_0000020" xlink:type="simple">metaventrite</ext-link>, <ext-link xmlns:xlink="http://www.w3.org/1999/xlink" ext-link-type="uri" xlink:href="http://purl.obolibrary.org/obo/AISM_0000529" xlink:type="simple">punctate cuticle</ext-link><list list-type="bullet"><list-item><p><ext-link xmlns:xlink="http://www.w3.org/1999/xlink" ext-link-type="uri" xlink:href="http://purl.obolibrary.org/obo/AISM_0000529" xlink:type="simple">punctate cuticle</ext-link>, <ext-link xmlns:xlink="http://www.w3.org/1999/xlink" ext-link-type="uri" xlink:href="http://purl.obolibrary.org/obo/BSPO_0000083" xlink:type="simple">medial region</ext-link>, <ext-link xmlns:xlink="http://www.w3.org/1999/xlink" ext-link-type="uri" xlink:href="http://purl.obolibrary.org/obo/AISM_0000524" xlink:type="simple">cuticular puncture</ext-link>: <ext-link xmlns:xlink="http://www.w3.org/1999/xlink" ext-link-type="uri" xlink:href="http://purl.obolibrary.org/obo/PATO_0002018" xlink:type="simple">decreased magnitude</ext-link>;</p></list-item><list-item><p><ext-link xmlns:xlink="http://www.w3.org/1999/xlink" ext-link-type="uri" xlink:href="http://purl.obolibrary.org/obo/AISM_0000529" xlink:type="simple">punctate cuticle</ext-link>, <ext-link xmlns:xlink="http://www.w3.org/1999/xlink" ext-link-type="uri" xlink:href="http://purl.obolibrary.org/obo/AISM_0000376" xlink:type="simple">interpunctural distance</ext-link> = 1.5, unit: <ext-link xmlns:xlink="http://www.w3.org/1999/xlink" ext-link-type="uri" xlink:href="http://purl.obolibrary.org/obo/PATO_0001334" xlink:type="simple">diameter</ext-link> of <ext-link xmlns:xlink="http://www.w3.org/1999/xlink" ext-link-type="uri" xlink:href="http://purl.obolibrary.org/obo/AISM_0000524" xlink:type="simple">cuticular puncture</ext-link>;</p></list-item></list></p></list-item><list-item><p><ext-link xmlns:xlink="http://www.w3.org/1999/xlink" ext-link-type="uri" xlink:href="http://purl.obolibrary.org/obo/COLAO_0000020" xlink:type="simple">metaventrite</ext-link>: <ext-link xmlns:xlink="http://www.w3.org/1999/xlink" ext-link-type="uri" xlink:href="http://purl.obolibrary.org/obo/PATO_0001355" xlink:type="simple">convex</ext-link>;</p></list-item></list></p></list-item><list-item><p><ext-link xmlns:xlink="http://www.w3.org/1999/xlink" ext-link-type="uri" xlink:href="http://purl.obolibrary.org/obo/UBERON_0003101" xlink:type="simple">male organism</ext-link>, <ext-link xmlns:xlink="http://www.w3.org/1999/xlink" ext-link-type="uri" xlink:href="http://purl.obolibrary.org/obo/AISM_0000355" xlink:type="simple">abdomen with 7 sternites</ext-link>: present;</p></list-item><list-item><p><ext-link xmlns:xlink="http://www.w3.org/1999/xlink" ext-link-type="uri" xlink:href="http://purl.obolibrary.org/obo/UBERON_0003101" xlink:type="simple">male organism</ext-link>, <ext-link xmlns:xlink="http://www.w3.org/1999/xlink" ext-link-type="uri" xlink:href="http://purl.obolibrary.org/obo/AISM_0004097" xlink:type="simple">abdominal tergite VIII</ext-link><list list-type="bullet"><list-item><p><ext-link xmlns:xlink="http://www.w3.org/1999/xlink" ext-link-type="uri" xlink:href="http://purl.obolibrary.org/obo/AISM_0004097" xlink:type="simple">abdominal tergite VIII</ext-link>, <ext-link xmlns:xlink="http://www.w3.org/1999/xlink" ext-link-type="uri" xlink:href="http://purl.obolibrary.org/obo/BSPO_0000006" xlink:type="simple">anatomical margin</ext-link> <ext-link xmlns:xlink="http://www.w3.org/1999/xlink" ext-link-type="uri" xlink:href="http://purl.obolibrary.org/obo/RO_0002008" xlink:type="simple">coincident with</ext-link> <ext-link xmlns:xlink="http://www.w3.org/1999/xlink" ext-link-type="uri" xlink:href="http://purl.obolibrary.org/obo/AISM_0000157" xlink:type="simple">cuticular groove</ext-link> of <ext-link xmlns:xlink="http://www.w3.org/1999/xlink" ext-link-type="uri" xlink:href="http://purl.obolibrary.org/obo/AISM_0004097" xlink:type="simple">abdominal tergite VIII</ext-link></p></list-item><list-item><p><ext-link xmlns:xlink="http://www.w3.org/1999/xlink" ext-link-type="uri" xlink:href="http://purl.obolibrary.org/obo/AISM_0004097" xlink:type="simple">abdominal tergite VIII</ext-link>, <ext-link xmlns:xlink="http://www.w3.org/1999/xlink" ext-link-type="uri" xlink:href="http://purl.obolibrary.org/obo/AISM_0000412" xlink:type="simple">cuticle with setigerous punctures</ext-link>, <ext-link xmlns:xlink="http://www.w3.org/1999/xlink" ext-link-type="uri" xlink:href="http://purl.obolibrary.org/obo/AISM_0000410" xlink:type="simple">ocellate setigerous cuticular puncture</ext-link>: present;</p></list-item><list-item><p><ext-link xmlns:xlink="http://www.w3.org/1999/xlink" ext-link-type="uri" xlink:href="http://purl.obolibrary.org/obo/AISM_0004097" xlink:type="simple">abdominal tergite VIII</ext-link>, <ext-link xmlns:xlink="http://www.w3.org/1999/xlink" ext-link-type="uri" xlink:href="http://purl.obolibrary.org/obo/BSPO_0000083" xlink:type="simple">medial region</ext-link>: <ext-link xmlns:xlink="http://www.w3.org/1999/xlink" ext-link-type="uri" xlink:href="http://purl.obolibrary.org/obo/PATO_0001598" xlink:type="simple">protruding</ext-link>;</p></list-item></list></p></list-item><list-item><p><ext-link xmlns:xlink="http://www.w3.org/1999/xlink" ext-link-type="uri" xlink:href="http://purl.obolibrary.org/obo/UBERON_0003101" xlink:type="simple">male organism</ext-link>, <ext-link xmlns:xlink="http://www.w3.org/1999/xlink" ext-link-type="uri" xlink:href="http://purl.obolibrary.org/obo/AISM_0000375" xlink:type="simple">anterior groove of tergite VIII</ext-link>: present;</p></list-item><list-item><p><ext-link xmlns:xlink="http://www.w3.org/1999/xlink" ext-link-type="uri" xlink:href="http://purl.obolibrary.org/obo/UBERON_0003101" xlink:type="simple">male organism</ext-link>, <ext-link xmlns:xlink="http://www.w3.org/1999/xlink" ext-link-type="uri" xlink:href="http://purl.obolibrary.org/obo/AISM_0000331" xlink:type="simple">protarsus with 5 protarsomeres</ext-link>: present;</p></list-item><list-item><p><ext-link xmlns:xlink="http://www.w3.org/1999/xlink" ext-link-type="uri" xlink:href="http://purl.obolibrary.org/obo/UBERON_0003101" xlink:type="simple">male organism</ext-link>, <ext-link xmlns:xlink="http://www.w3.org/1999/xlink" ext-link-type="uri" xlink:href="http://purl.obolibrary.org/obo/AISM_0000332" xlink:type="simple">mesotarsus with 5 mesotarsomeres</ext-link>: present;</p></list-item><list-item><p><ext-link xmlns:xlink="http://www.w3.org/1999/xlink" ext-link-type="uri" xlink:href="http://purl.obolibrary.org/obo/UBERON_0003101" xlink:type="simple">male organism</ext-link>, <ext-link xmlns:xlink="http://www.w3.org/1999/xlink" ext-link-type="uri" xlink:href="http://purl.obolibrary.org/obo/AISM_0000333" xlink:type="simple">metatarsus with 5 metatarsomeres</ext-link>: present;</p></list-item><list-item><p><ext-link xmlns:xlink="http://www.w3.org/1999/xlink" ext-link-type="uri" xlink:href="http://purl.obolibrary.org/obo/UBERON_0003101" xlink:type="simple">male organism</ext-link>, <ext-link xmlns:xlink="http://www.w3.org/1999/xlink" ext-link-type="uri" xlink:href="http://purl.obolibrary.org/obo/AISM_0000067" xlink:type="simple">protibia</ext-link><list list-type="bullet"><list-item><p><ext-link xmlns:xlink="http://www.w3.org/1999/xlink" ext-link-type="uri" xlink:href="http://purl.obolibrary.org/obo/AISM_0000067" xlink:type="simple">protibia</ext-link>, <ext-link xmlns:xlink="http://www.w3.org/1999/xlink" ext-link-type="uri" xlink:href="http://purl.obolibrary.org/obo/AISM_0000368" xlink:type="simple">dorsal protibial cuticular tooth 1</ext-link>: present;</p></list-item><list-item><p><ext-link xmlns:xlink="http://www.w3.org/1999/xlink" ext-link-type="uri" xlink:href="http://purl.obolibrary.org/obo/AISM_0000067" xlink:type="simple">protibia</ext-link>, <ext-link xmlns:xlink="http://www.w3.org/1999/xlink" ext-link-type="uri" xlink:href="http://purl.obolibrary.org/obo/AISM_0000369" xlink:type="simple">dorsal protibial cuticular tooth 2</ext-link>: present;</p></list-item><list-item><p><ext-link xmlns:xlink="http://www.w3.org/1999/xlink" ext-link-type="uri" xlink:href="http://purl.obolibrary.org/obo/AISM_0000067" xlink:type="simple">protibia</ext-link>, <ext-link xmlns:xlink="http://www.w3.org/1999/xlink" ext-link-type="uri" xlink:href="http://purl.obolibrary.org/obo/AISM_0000370" xlink:type="simple">dorsal protibial cuticular tooth 3</ext-link>: present;</p></list-item><list-item><p><ext-link xmlns:xlink="http://www.w3.org/1999/xlink" ext-link-type="uri" xlink:href="http://purl.obolibrary.org/obo/AISM_0000067" xlink:type="simple">protibia</ext-link>, <ext-link xmlns:xlink="http://www.w3.org/1999/xlink" ext-link-type="uri" xlink:href="http://purl.obolibrary.org/obo/AISM_0000405" xlink:type="simple">antero-distal margin</ext-link>, <ext-link xmlns:xlink="http://www.w3.org/1999/xlink" ext-link-type="uri" xlink:href="http://purl.obolibrary.org/obo/AISM_0000039" xlink:type="simple">cuticular seta</ext-link><list list-type="bullet"><list-item><p><ext-link xmlns:xlink="http://www.w3.org/1999/xlink" ext-link-type="uri" xlink:href="http://purl.obolibrary.org/obo/AISM_0000039" xlink:type="simple">cuticular seta</ext-link>: <ext-link xmlns:xlink="http://www.w3.org/1999/xlink" ext-link-type="uri" xlink:href="http://purl.obolibrary.org/obo/PATO_0002118" xlink:type="simple">multiple</ext-link>;</p></list-item><list-item><p><ext-link xmlns:xlink="http://www.w3.org/1999/xlink" ext-link-type="uri" xlink:href="http://purl.obolibrary.org/obo/AISM_0000039" xlink:type="simple">cuticular seta</ext-link>: <ext-link xmlns:xlink="http://www.w3.org/1999/xlink" ext-link-type="uri" xlink:href="http://purl.obolibrary.org/obo/PATO_0000591" xlink:type="simple">increased thickness</ext-link>;</p></list-item></list></p></list-item><list-item><p><ext-link xmlns:xlink="http://www.w3.org/1999/xlink" ext-link-type="uri" xlink:href="http://purl.obolibrary.org/obo/AISM_0000067" xlink:type="simple">protibia</ext-link>, <ext-link xmlns:xlink="http://www.w3.org/1999/xlink" ext-link-type="uri" xlink:href="http://purl.obolibrary.org/obo/AISM_0000406" xlink:type="simple">postero-distal margin</ext-link>: <ext-link xmlns:xlink="http://www.w3.org/1999/xlink" ext-link-type="uri" xlink:href="http://purl.obolibrary.org/obo/PATO_0001935" xlink:type="simple">obtuse</ext-link>;</p></list-item><list-item><p><ext-link xmlns:xlink="http://www.w3.org/1999/xlink" ext-link-type="uri" xlink:href="http://purl.obolibrary.org/obo/AISM_0000067" xlink:type="simple">protibia</ext-link>: <ext-link xmlns:xlink="http://www.w3.org/1999/xlink" ext-link-type="uri" xlink:href="http://purl.obolibrary.org/obo/PATO_0000406" xlink:type="simple">curved</ext-link>;</p></list-item><list-item><p><ext-link xmlns:xlink="http://www.w3.org/1999/xlink" ext-link-type="uri" xlink:href="http://purl.obolibrary.org/obo/AISM_0000067" xlink:type="simple">protibia</ext-link>, <ext-link xmlns:xlink="http://www.w3.org/1999/xlink" ext-link-type="uri" xlink:href="http://purl.obolibrary.org/obo/AISM_0000371" xlink:type="simple">dorsal protibial cuticular tooth 4</ext-link>: absent;</p></list-item></list></p></list-item><list-item><p><ext-link xmlns:xlink="http://www.w3.org/1999/xlink" ext-link-type="uri" xlink:href="http://purl.obolibrary.org/obo/UBERON_0003101" xlink:type="simple">male organism</ext-link>, <ext-link xmlns:xlink="http://www.w3.org/1999/xlink" ext-link-type="uri" xlink:href="http://purl.obolibrary.org/obo/AISM_0000068" xlink:type="simple">mesotibia</ext-link>, <ext-link xmlns:xlink="http://www.w3.org/1999/xlink" ext-link-type="uri" xlink:href="http://purl.obolibrary.org/obo/BSPO_0000078" xlink:type="simple">distal region</ext-link>: <ext-link xmlns:xlink="http://www.w3.org/1999/xlink" ext-link-type="uri" xlink:href="http://purl.obolibrary.org/obo/PATO_0001571" xlink:type="simple">dilated</ext-link>;</p></list-item><list-item><p><ext-link xmlns:xlink="http://www.w3.org/1999/xlink" ext-link-type="uri" xlink:href="http://purl.obolibrary.org/obo/UBERON_0003101" xlink:type="simple">male organism</ext-link>, <ext-link xmlns:xlink="http://www.w3.org/1999/xlink" ext-link-type="uri" xlink:href="http://purl.obolibrary.org/obo/AISM_0000069" xlink:type="simple">metatibia</ext-link><list list-type="bullet"><list-item><p><ext-link xmlns:xlink="http://www.w3.org/1999/xlink" ext-link-type="uri" xlink:href="http://purl.obolibrary.org/obo/AISM_0000069" xlink:type="simple">metatibia</ext-link>, <ext-link xmlns:xlink="http://www.w3.org/1999/xlink" ext-link-type="uri" xlink:href="http://purl.obolibrary.org/obo/BSPO_0000078" xlink:type="simple">distal region</ext-link>: <ext-link xmlns:xlink="http://www.w3.org/1999/xlink" ext-link-type="uri" xlink:href="http://purl.obolibrary.org/obo/PATO_0001571" xlink:type="simple">dilated</ext-link>;</p></list-item><list-item><p><ext-link xmlns:xlink="http://www.w3.org/1999/xlink" ext-link-type="uri" xlink:href="http://purl.obolibrary.org/obo/AISM_0000069" xlink:type="simple">metatibia</ext-link>, <ext-link xmlns:xlink="http://www.w3.org/1999/xlink" ext-link-type="uri" xlink:href="http://purl.obolibrary.org/obo/BSPO_0000078" xlink:type="simple">distal region</ext-link>: <ext-link xmlns:xlink="http://www.w3.org/1999/xlink" ext-link-type="uri" xlink:href="http://purl.obolibrary.org/obo/PATO_0001571" xlink:type="simple">dilated</ext-link>;</p></list-item><list-item><p><ext-link xmlns:xlink="http://www.w3.org/1999/xlink" ext-link-type="uri" xlink:href="http://purl.obolibrary.org/obo/AISM_0000069" xlink:type="simple">metatibia</ext-link>, <ext-link xmlns:xlink="http://www.w3.org/1999/xlink" ext-link-type="uri" xlink:href="http://purl.obolibrary.org/obo/BSPO_0000679" xlink:type="simple">dorsal margin</ext-link>, <ext-link xmlns:xlink="http://www.w3.org/1999/xlink" ext-link-type="uri" xlink:href="http://purl.obolibrary.org/obo/BSPO_0000078" xlink:type="simple">distal region</ext-link>: <ext-link xmlns:xlink="http://www.w3.org/1999/xlink" ext-link-type="uri" xlink:href="http://purl.obolibrary.org/obo/PATO_0002180" xlink:type="simple">straight</ext-link>;</p></list-item></list></p></list-item><list-item><p><ext-link xmlns:xlink="http://www.w3.org/1999/xlink" ext-link-type="uri" xlink:href="http://purl.obolibrary.org/obo/UBERON_0003101" xlink:type="simple">male organism</ext-link>, <ext-link xmlns:xlink="http://www.w3.org/1999/xlink" ext-link-type="uri" xlink:href="http://purl.obolibrary.org/obo/AISM_0000070" xlink:type="simple">profemur</ext-link>, <ext-link xmlns:xlink="http://www.w3.org/1999/xlink" ext-link-type="uri" xlink:href="http://purl.obolibrary.org/obo/BSPO_0000684" xlink:type="simple">ventral margin</ext-link>, <ext-link xmlns:xlink="http://www.w3.org/1999/xlink" ext-link-type="uri" xlink:href="http://purl.obolibrary.org/obo/BSPO_0000083" xlink:type="simple">medial region</ext-link>, <ext-link xmlns:xlink="http://www.w3.org/1999/xlink" ext-link-type="uri" xlink:href="http://purl.obolibrary.org/obo/AISM_0000407" xlink:type="simple">cuticular tooth</ext-link>: <ext-link xmlns:xlink="http://www.w3.org/1999/xlink" ext-link-type="uri" xlink:href="http://purl.obolibrary.org/obo/PATO_0001419" xlink:type="simple">sharp</ext-link>;</p></list-item><list-item><p><ext-link xmlns:xlink="http://www.w3.org/1999/xlink" ext-link-type="uri" xlink:href="http://purl.obolibrary.org/obo/UBERON_0003101" xlink:type="simple">male organism</ext-link>, <ext-link xmlns:xlink="http://www.w3.org/1999/xlink" ext-link-type="uri" xlink:href="http://purl.obolibrary.org/obo/AISM_0000072" xlink:type="simple">metafemur</ext-link><list list-type="bullet"><list-item><p><ext-link xmlns:xlink="http://www.w3.org/1999/xlink" ext-link-type="uri" xlink:href="http://purl.obolibrary.org/obo/AISM_0000072" xlink:type="simple">metafemur</ext-link>, <ext-link xmlns:xlink="http://www.w3.org/1999/xlink" ext-link-type="uri" xlink:href="http://purl.obolibrary.org/obo/BSPO_0000679" xlink:type="simple">dorsal margin</ext-link>, <ext-link xmlns:xlink="http://www.w3.org/1999/xlink" ext-link-type="uri" xlink:href="http://purl.obolibrary.org/obo/AISM_0000501" xlink:type="simple">cuticular carina</ext-link>: present;</p></list-item><list-item><p><ext-link xmlns:xlink="http://www.w3.org/1999/xlink" ext-link-type="uri" xlink:href="http://purl.obolibrary.org/obo/AISM_0000072" xlink:type="simple">metafemur</ext-link>, <ext-link xmlns:xlink="http://www.w3.org/1999/xlink" ext-link-type="uri" xlink:href="http://purl.obolibrary.org/obo/BSPO_0000684" xlink:type="simple">ventral margin</ext-link>, <ext-link xmlns:xlink="http://www.w3.org/1999/xlink" ext-link-type="uri" xlink:href="http://purl.obolibrary.org/obo/BSPO_0000077" xlink:type="simple">proximal region</ext-link>, <ext-link xmlns:xlink="http://www.w3.org/1999/xlink" ext-link-type="uri" xlink:href="http://purl.obolibrary.org/obo/AISM_0000526" xlink:type="simple">cuticular tubercle</ext-link>: present;</p></list-item><list-item><p><ext-link xmlns:xlink="http://www.w3.org/1999/xlink" ext-link-type="uri" xlink:href="http://purl.obolibrary.org/obo/AISM_0000072" xlink:type="simple">metafemur</ext-link>, <ext-link xmlns:xlink="http://www.w3.org/1999/xlink" ext-link-type="uri" xlink:href="http://purl.obolibrary.org/obo/BSPO_0000070" xlink:type="simple">anatomical region</ext-link><list list-type="bullet"><list-item><p><ext-link xmlns:xlink="http://www.w3.org/1999/xlink" ext-link-type="uri" xlink:href="http://purl.obolibrary.org/obo/BSPO_0000070" xlink:type="simple">anatomical region</ext-link> <ext-link xmlns:xlink="http://www.w3.org/1999/xlink" ext-link-type="uri" xlink:href="http://purl.obolibrary.org/obo/BSPO_0000097" xlink:type="simple">distal to</ext-link> <ext-link xmlns:xlink="http://www.w3.org/1999/xlink" ext-link-type="uri" xlink:href="http://purl.obolibrary.org/obo/AISM_0000526" xlink:type="simple">cuticular tubercle</ext-link></p></list-item><list-item><p><ext-link xmlns:xlink="http://www.w3.org/1999/xlink" ext-link-type="uri" xlink:href="http://purl.obolibrary.org/obo/BSPO_0000070" xlink:type="simple">anatomical region</ext-link>: <ext-link xmlns:xlink="http://www.w3.org/1999/xlink" ext-link-type="uri" xlink:href="http://purl.obolibrary.org/obo/PATO_0001571" xlink:type="simple">dilated</ext-link>;</p></list-item></list></p></list-item></list></p></list-item><list-item><p><ext-link xmlns:xlink="http://www.w3.org/1999/xlink" ext-link-type="uri" xlink:href="http://purl.obolibrary.org/obo/UBERON_0003101" xlink:type="simple">male organism</ext-link>, <ext-link xmlns:xlink="http://www.w3.org/1999/xlink" ext-link-type="uri" xlink:href="http://purl.obolibrary.org/obo/AISM_0000066" xlink:type="simple">procoxa</ext-link>, <ext-link xmlns:xlink="http://www.w3.org/1999/xlink" ext-link-type="uri" xlink:href="http://purl.obolibrary.org/obo/BSPO_0000084" xlink:type="simple">ventral region</ext-link>, <ext-link xmlns:xlink="http://www.w3.org/1999/xlink" ext-link-type="uri" xlink:href="http://purl.obolibrary.org/obo/AISM_0000501" xlink:type="simple">cuticular carina</ext-link>, <ext-link xmlns:xlink="http://www.w3.org/1999/xlink" ext-link-type="uri" xlink:href="http://purl.obolibrary.org/obo/AISM_0000526" xlink:type="simple">cuticular tubercle</ext-link>: present;</p></list-item><list-item><p><ext-link xmlns:xlink="http://www.w3.org/1999/xlink" ext-link-type="uri" xlink:href="http://purl.obolibrary.org/obo/UBERON_0003101" xlink:type="simple">male organism</ext-link>, <ext-link xmlns:xlink="http://www.w3.org/1999/xlink" ext-link-type="uri" xlink:href="http://purl.obolibrary.org/obo/AISM_0004065" xlink:type="simple">phallobase</ext-link>, <ext-link xmlns:xlink="http://www.w3.org/1999/xlink" ext-link-type="uri" xlink:href="http://purl.obolibrary.org/obo/BSPO_0000077" xlink:type="simple">proximal region</ext-link>: <ext-link xmlns:xlink="http://www.w3.org/1999/xlink" ext-link-type="uri" xlink:href="http://purl.obolibrary.org/obo/PATO_0000406" xlink:type="simple">curved</ext-link>;</p></list-item><list-item><p><ext-link xmlns:xlink="http://www.w3.org/1999/xlink" ext-link-type="uri" xlink:href="http://purl.obolibrary.org/obo/UBERON_0003101" xlink:type="simple">male organism</ext-link>, <ext-link xmlns:xlink="http://www.w3.org/1999/xlink" ext-link-type="uri" xlink:href="http://purl.obolibrary.org/obo/AISM_0000392" xlink:type="simple">parameres</ext-link><list list-type="bullet"><list-item><p><ext-link xmlns:xlink="http://www.w3.org/1999/xlink" ext-link-type="uri" xlink:href="http://purl.obolibrary.org/obo/AISM_0000392" xlink:type="simple">parameres</ext-link>, <ext-link xmlns:xlink="http://www.w3.org/1999/xlink" ext-link-type="uri" xlink:href="http://purl.obolibrary.org/obo/BSPO_0000077" xlink:type="simple">proximal region</ext-link>, <ext-link xmlns:xlink="http://www.w3.org/1999/xlink" ext-link-type="uri" xlink:href="http://purl.obolibrary.org/obo/BSPO_0000084" xlink:type="simple">ventral region</ext-link><list list-type="bullet"><list-item><p><ext-link xmlns:xlink="http://www.w3.org/1999/xlink" ext-link-type="uri" xlink:href="http://purl.obolibrary.org/obo/BSPO_0000084" xlink:type="simple">ventral region</ext-link>: <ext-link xmlns:xlink="http://www.w3.org/1999/xlink" ext-link-type="uri" xlink:href="http://purl.obolibrary.org/obo/PATO_0001495" xlink:type="simple">notched</ext-link>;</p></list-item><list-item><p><ext-link xmlns:xlink="http://www.w3.org/1999/xlink" ext-link-type="uri" xlink:href="http://purl.obolibrary.org/obo/BSPO_0000084" xlink:type="simple">ventral region</ext-link>: <ext-link xmlns:xlink="http://www.w3.org/1999/xlink" ext-link-type="uri" xlink:href="http://purl.obolibrary.org/obo/PATO_0001571" xlink:type="simple">dilated</ext-link>;</p></list-item></list></p></list-item><list-item><p><ext-link xmlns:xlink="http://www.w3.org/1999/xlink" ext-link-type="uri" xlink:href="http://purl.obolibrary.org/obo/AISM_0000392" xlink:type="simple">parameres</ext-link>, <ext-link xmlns:xlink="http://www.w3.org/1999/xlink" ext-link-type="uri" xlink:href="http://purl.obolibrary.org/obo/BSPO_0000078" xlink:type="simple">distal region</ext-link>: <ext-link xmlns:xlink="http://www.w3.org/1999/xlink" ext-link-type="uri" xlink:href="http://purl.obolibrary.org/obo/PATO_0001500" xlink:type="simple">tapered</ext-link>;</p></list-item><list-item><p><ext-link xmlns:xlink="http://www.w3.org/1999/xlink" ext-link-type="uri" xlink:href="http://purl.obolibrary.org/obo/AISM_0000392" xlink:type="simple">parameres</ext-link>: <ext-link xmlns:xlink="http://www.w3.org/1999/xlink" ext-link-type="uri" xlink:href="http://purl.obolibrary.org/obo/PATO_0000632" xlink:type="simple">symmetrical</ext-link>;</p></list-item></list></p></list-item><list-item><p><ext-link xmlns:xlink="http://www.w3.org/1999/xlink" ext-link-type="uri" xlink:href="http://purl.obolibrary.org/obo/UBERON_0003101" xlink:type="simple">male organism</ext-link>, <ext-link xmlns:xlink="http://www.w3.org/1999/xlink" ext-link-type="uri" xlink:href="http://purl.obolibrary.org/obo/AISM_0000388" xlink:type="simple">left ventral conjunctiva of paramere</ext-link>: <ext-link xmlns:xlink="http://www.w3.org/1999/xlink" ext-link-type="uri" xlink:href="http://purl.obolibrary.org/obo/PATO_0000915" xlink:type="simple">thickness</ext-link> <ext-link xmlns:xlink="http://www.w3.org/1999/xlink" ext-link-type="uri" xlink:href="http://purl.obolibrary.org/obo/RO_0015009" xlink:type="simple">similar in magnitude relative to</ext-link> <ext-link xmlns:xlink="http://www.w3.org/1999/xlink" ext-link-type="uri" xlink:href="http://purl.obolibrary.org/obo/PATO_0000915" xlink:type="simple">thickness</ext-link> of <ext-link xmlns:xlink="http://www.w3.org/1999/xlink" ext-link-type="uri" xlink:href="http://purl.obolibrary.org/obo/AISM_0000389" xlink:type="simple">right ventral conjunctiva of paramere</ext-link> of <ext-link xmlns:xlink="http://www.w3.org/1999/xlink" ext-link-type="uri" xlink:href="http://purl.obolibrary.org/obo/UBERON_0003101" xlink:type="simple">male organism</ext-link></p></list-item><list-item><p><ext-link xmlns:xlink="http://www.w3.org/1999/xlink" ext-link-type="uri" xlink:href="http://purl.obolibrary.org/obo/UBERON_0003101" xlink:type="simple">male organism</ext-link>, <ext-link xmlns:xlink="http://www.w3.org/1999/xlink" ext-link-type="uri" xlink:href="http://purl.obolibrary.org/obo/COLAO_0000239" xlink:type="simple">lamella copulatrix</ext-link><list list-type="bullet"><list-item><p><ext-link xmlns:xlink="http://www.w3.org/1999/xlink" ext-link-type="uri" xlink:href="http://purl.obolibrary.org/obo/COLAO_0000239" xlink:type="simple">lamella copulatrix</ext-link>, <ext-link xmlns:xlink="http://www.w3.org/1999/xlink" ext-link-type="uri" xlink:href="http://purl.obolibrary.org/obo/BSPO_0000678" xlink:type="simple">distal margin</ext-link><list list-type="bullet"><list-item><p><ext-link xmlns:xlink="http://www.w3.org/1999/xlink" ext-link-type="uri" xlink:href="http://purl.obolibrary.org/obo/BSPO_0000678" xlink:type="simple">distal margin</ext-link>, <ext-link xmlns:xlink="http://www.w3.org/1999/xlink" ext-link-type="uri" xlink:href="http://purl.obolibrary.org/obo/AISM_0000527" xlink:type="simple">cuticular spine</ext-link>: present;</p></list-item><list-item><p><ext-link xmlns:xlink="http://www.w3.org/1999/xlink" ext-link-type="uri" xlink:href="http://purl.obolibrary.org/obo/BSPO_0000678" xlink:type="simple">distal margin</ext-link>: <ext-link xmlns:xlink="http://www.w3.org/1999/xlink" ext-link-type="uri" xlink:href="http://purl.obolibrary.org/obo/PATO_0000406" xlink:type="simple">curved</ext-link>;</p></list-item></list></p></list-item><list-item><p><ext-link xmlns:xlink="http://www.w3.org/1999/xlink" ext-link-type="uri" xlink:href="http://purl.obolibrary.org/obo/COLAO_0000239" xlink:type="simple">lamella copulatrix</ext-link>: <ext-link xmlns:xlink="http://www.w3.org/1999/xlink" ext-link-type="uri" xlink:href="http://purl.obolibrary.org/obo/PATO_0001154" xlink:type="simple">elongated</ext-link>;</p></list-item></list></p></list-item><list-item><p><ext-link xmlns:xlink="http://www.w3.org/1999/xlink" ext-link-type="uri" xlink:href="http://purl.obolibrary.org/obo/UBERON_0003101" xlink:type="simple">male organism</ext-link>, <ext-link xmlns:xlink="http://www.w3.org/1999/xlink" ext-link-type="uri" xlink:href="http://purl.obolibrary.org/obo/COLAO_0000252" xlink:type="simple">fused axial and subaxial endophallites</ext-link>: present;</p></list-item><list-item><p><ext-link xmlns:xlink="http://www.w3.org/1999/xlink" ext-link-type="uri" xlink:href="http://purl.obolibrary.org/obo/UBERON_0003101" xlink:type="simple">male organism</ext-link>: <ext-link xmlns:xlink="http://www.w3.org/1999/xlink" ext-link-type="uri" xlink:href="http://purl.obolibrary.org/obo/PATO_0001891" xlink:type="simple">ovate</ext-link>;</p></list-item><list-item><p><ext-link xmlns:xlink="http://www.w3.org/1999/xlink" ext-link-type="uri" xlink:href="http://purl.obolibrary.org/obo/UBERON_0003101" xlink:type="simple">male organism</ext-link>: <ext-link xmlns:xlink="http://www.w3.org/1999/xlink" ext-link-type="uri" xlink:href="http://purl.obolibrary.org/obo/PATO_0002254" xlink:type="simple">flattened</ext-link>;</p></list-item><list-item><p><ext-link xmlns:xlink="http://www.w3.org/1999/xlink" ext-link-type="uri" xlink:href="http://purl.obolibrary.org/obo/UBERON_0003101" xlink:type="simple">male organism</ext-link>, <ext-link xmlns:xlink="http://www.w3.org/1999/xlink" ext-link-type="uri" xlink:href="http://purl.obolibrary.org/obo/COLAO_0000246" xlink:type="simple">posterior longitudinal hypomeral carina</ext-link>: absent;</p></list-item><list-item><p><ext-link xmlns:xlink="http://www.w3.org/1999/xlink" ext-link-type="uri" xlink:href="http://purl.obolibrary.org/obo/UBERON_0003101" xlink:type="simple">male organism</ext-link>, <ext-link xmlns:xlink="http://www.w3.org/1999/xlink" ext-link-type="uri" xlink:href="http://purl.obolibrary.org/obo/COLAO_0000243" xlink:type="simple">frontolateral peripheral endophallite</ext-link>: absent;</p></list-item><list-item><p><ext-link xmlns:xlink="http://www.w3.org/1999/xlink" ext-link-type="uri" xlink:href="http://purl.obolibrary.org/obo/UBERON_0003101" xlink:type="simple">male organism</ext-link>, <ext-link xmlns:xlink="http://www.w3.org/1999/xlink" ext-link-type="uri" xlink:href="http://purl.obolibrary.org/obo/PATO_0000122" xlink:type="simple">length</ext-link> = 3.8, unit: <ext-link xmlns:xlink="http://www.w3.org/1999/xlink" ext-link-type="uri" xlink:href="http://purl.obolibrary.org/obo/UO_0000016" xlink:type="simple">millimeter</ext-link>;</p></list-item></list></tp:treatment-sec><tp:treatment-sec sec-type="Notes"><title>Notes</title><p>The asterisk (*) next to "hind wing of male organism" denotes an improper conversion to NL. The statement should not appear in the generated NL description, but does so due to similar errors elsewhere.</p></tp:treatment-sec></tp:taxon-treatment>
