# Supplementary material for: Computable species descriptions and nanopublications: applying ontology-based technologies to dung beetles (Coleoptera, Scarabaeinae)
Source: Biodivers Data J. 2024 Jun 13;12:e121562. doi: 10.3897/BDJ.12.e121562 (PMC11190572; doi:10.3897/BDJ.12.e121562)
Supplement: XML Treatment for Grebennikovius pafelo [file BDJ.12.e121562-treatment4.xml]

<!DOCTYPE tp:taxon-treatment
  PUBLIC "-//TaxonX//DTD Taxonomic Treatment Publishing DTD v0 20100105//EN" "tax-treatment-NSO.dtd">
<tp:taxon-treatment xmlns:tp="http://www.plazi.org/taxpub"><tp:treatment-meta><mixed-citation publication-type="journal"><person-group><name><surname>Montanaro</surname><given-names>Giulio</given-names></name><name><surname>Balhoff</surname><given-names>James P.</given-names></name><name><surname>Girón</surname><given-names>Jennifer C.</given-names></name><name><surname>Söderholm</surname><given-names>Max</given-names></name><name><surname>Tarasov</surname><given-names>Sergei</given-names></name></person-group><article-title>Computable species descriptions and nanopublications: applying ontology-based technologies to dung beetles (<tp:taxon-name><tp:taxon-name-part taxon-name-part-type="order">Coleoptera</tp:taxon-name-part></tp:taxon-name>, <tp:taxon-name><tp:taxon-name-part taxon-name-part-type="subfamily">Scarabaeinae</tp:taxon-name-part></tp:taxon-name>)</article-title><source>Biodivers Data J</source><day>13</day><month>06</month><year>2024</year><volume>12</volume><pub-id pub-id-type="doi">10.3897/BDJ.12.e121562</pub-id></mixed-citation></tp:treatment-meta><tp:nomenclature><tp:taxon-name>
            <object-id xmlns:xlink="http://www.w3.org/1999/xlink" content-type="arpha" xlink:type="simple">CAB150EE-2D30-5CBE-8803-2B0C6EEAF6CD</object-id>
            <tp:taxon-name-part taxon-name-part-type="genus">Grebennikovius</tp:taxon-name-part>
            <tp:taxon-name-part taxon-name-part-type="species">pafelo</tp:taxon-name-part>
          </tp:taxon-name><tp:taxon-authority>Montanaro, Grebennikov, Rossini, Grapputo, Ruzzier &amp; Tarasov, 2024</tp:taxon-authority></tp:nomenclature><tp:treatment-sec sec-type="materials"><title>Materials</title><list list-type="alpha-lower" list-content="occurrences"><list-item><p><bold>Type status:</bold> <named-content xmlns:xlink="http://www.w3.org/1999/xlink" content-type="dwc:typeStatus" xlink:type="simple">Holotype</named-content>. <bold>Occurrence:</bold> catalogNumber: <named-content xmlns:xlink="http://www.w3.org/1999/xlink" content-type="dwc:catalogNumber" xlink:type="simple">http://id.luomus.fi/GAC.37245</named-content>; individualCount: <named-content xmlns:xlink="http://www.w3.org/1999/xlink" content-type="dwc:individualCount" xlink:type="simple">1</named-content>; sex: <named-content xmlns:xlink="http://www.w3.org/1999/xlink" content-type="dwc:sex" xlink:type="simple">male</named-content>; lifeStage: <named-content xmlns:xlink="http://www.w3.org/1999/xlink" content-type="dwc:lifeStage" xlink:type="simple">adult</named-content>; preparations: <named-content xmlns:xlink="http://www.w3.org/1999/xlink" content-type="dwc:preparations" xlink:type="simple">dry specimen</named-content>; occurrenceID: <named-content xmlns:xlink="http://www.w3.org/1999/xlink" content-type="dwc:occurrenceID" xlink:type="simple">B5BA29D3-3E5A-5D76-95BB-A24310DBB962</named-content>; <bold>Taxon:</bold> taxonID: <named-content xmlns:xlink="http://www.w3.org/1999/xlink" content-type="dwc:taxonID" xlink:type="simple">http://zoobank.org/6AA504F4-91BB-4EF9-AF8F-31EDA06AD5F9</named-content>; scientificName: <named-content xmlns:xlink="http://www.w3.org/1999/xlink" content-type="dwc:scientificName" xlink:type="simple"><tp:taxon-name><tp:taxon-name-part taxon-name-part-type="genus" reg="Grebennikovius">Grebennikovius</tp:taxon-name-part><tp:taxon-name-part taxon-name-part-type="species" reg="pafelo">pafelo</tp:taxon-name-part></tp:taxon-name></named-content>; family: <named-content xmlns:xlink="http://www.w3.org/1999/xlink" content-type="dwc:family" xlink:type="simple"><tp:taxon-name><tp:taxon-name-part taxon-name-part-type="family">Scarabaeidae</tp:taxon-name-part></tp:taxon-name></named-content>; genus: <named-content xmlns:xlink="http://www.w3.org/1999/xlink" content-type="dwc:genus" xlink:type="simple"><tp:taxon-name><tp:taxon-name-part taxon-name-part-type="genus">Grebennikovius</tp:taxon-name-part></tp:taxon-name></named-content>; specificEpithet: <named-content xmlns:xlink="http://www.w3.org/1999/xlink" content-type="dwc:specificEpithet" xlink:type="simple"><tp:taxon-name><tp:taxon-name-part taxon-name-part-type="genus" reg="Grebennikovius"/><tp:taxon-name-part taxon-name-part-type="species" reg="pafelo">pafelo</tp:taxon-name-part></tp:taxon-name></named-content>; scientificNameAuthorship: <named-content xmlns:xlink="http://www.w3.org/1999/xlink" content-type="dwc:scientificNameAuthorship" xlink:type="simple">Montanaro, Grebennikov, Rossini, Grapputo, Ruzzier &amp; Tarasov, 2024</named-content>; <bold>Location:</bold> country: <named-content xmlns:xlink="http://www.w3.org/1999/xlink" content-type="dwc:country" xlink:type="simple">Tanzania</named-content>; locality: <named-content xmlns:xlink="http://www.w3.org/1999/xlink" content-type="dwc:locality" xlink:type="simple">Uluguru Mountains, at Tchenzema village</named-content>; verbatimElevation: <named-content xmlns:xlink="http://www.w3.org/1999/xlink" content-type="dwc:verbatimElevation" xlink:type="simple">2429 m</named-content>; verbatimLatitude: <named-content xmlns:xlink="http://www.w3.org/1999/xlink" content-type="dwc:verbatimLatitude" xlink:type="simple">-7.121944</named-content>; verbatimLongitude: <named-content xmlns:xlink="http://www.w3.org/1999/xlink" content-type="dwc:verbatimLongitude" xlink:type="simple">37.621944</named-content>; <bold>Identification:</bold> identifiedBy: <named-content xmlns:xlink="http://www.w3.org/1999/xlink" content-type="dwc:identifiedBy" xlink:type="simple">G. Montanaro</named-content>; dateIdentified: <named-content xmlns:xlink="http://www.w3.org/1999/xlink" content-type="dwc:dateIdentified" xlink:type="simple">2023</named-content>; <bold>Event:</bold> samplingProtocol: <named-content xmlns:xlink="http://www.w3.org/1999/xlink" content-type="dwc:samplingProtocol" xlink:type="simple">litter sifting</named-content>; eventDate: <named-content xmlns:xlink="http://www.w3.org/1999/xlink" content-type="dwc:eventDate" xlink:type="simple">11-07-10</named-content>; habitat: <named-content xmlns:xlink="http://www.w3.org/1999/xlink" content-type="dwc:habitat" xlink:type="simple">forest</named-content>; fieldNumber: <named-content xmlns:xlink="http://www.w3.org/1999/xlink" content-type="dwc:fieldNumber" xlink:type="simple">sifting09</named-content>; <bold>Record Level:</bold> institutionCode: <named-content xmlns:xlink="http://www.w3.org/1999/xlink" content-type="dwc:institutionCode" xlink:type="simple">MZH</named-content>; basisOfRecord: <named-content xmlns:xlink="http://www.w3.org/1999/xlink" content-type="dwc:basisOfRecord" xlink:type="simple">PreservedSpecimen</named-content></p></list-item></list></tp:treatment-sec><tp:treatment-sec sec-type="Description"><title>Description</title><list list-type="bullet"><list-item><p><ext-link xmlns:xlink="http://www.w3.org/1999/xlink" ext-link-type="uri" xlink:href="http://purl.obolibrary.org/obo/UBERON_0003101" xlink:type="simple">male organism</ext-link> <ext-link xmlns:xlink="http://www.w3.org/1999/xlink" ext-link-type="uri" xlink:href="http://rs.tdwg.org/dwc/terms/catalogNumber" xlink:type="simple">Catalog Number</ext-link> CNCCOLVG00001735</p></list-item><list-item><p><ext-link xmlns:xlink="http://www.w3.org/1999/xlink" ext-link-type="uri" xlink:href="http://purl.obolibrary.org/obo/UBERON_0003101" xlink:type="simple">male organism</ext-link> <ext-link xmlns:xlink="http://www.w3.org/1999/xlink" ext-link-type="uri" xlink:href="http://rs.tdwg.org/dwc/terms/catalogNumber" xlink:type="simple">Catalog Number</ext-link> <ext-link xmlns:xlink="http://www.w3.org/1999/xlink" ext-link-type="uri" xlink:href="http://id.luomus.fi/GAC.37245" xlink:type="simple">http://id.luomus.fi/GAC.37245</ext-link></p></list-item><list-item><p><ext-link xmlns:xlink="http://www.w3.org/1999/xlink" ext-link-type="uri" xlink:href="http://purl.obolibrary.org/obo/UBERON_0003101" xlink:type="simple">male organism</ext-link> <ext-link xmlns:xlink="http://www.w3.org/1999/xlink" ext-link-type="uri" xlink:href="http://purl.obolibrary.org/obo/RO_0003301" xlink:type="simple">has role in modeling</ext-link> <ext-link xmlns:xlink="http://www.w3.org/1999/xlink" ext-link-type="uri" xlink:href="http://purl.obolibrary.org/obo/CDAO_0000138" xlink:type="simple">TU</ext-link> <ext-link xmlns:xlink="http://www.w3.org/1999/xlink" ext-link-type="uri" xlink:href="http://purl.obolibrary.org/obo/IAO_0000219" xlink:type="simple">denotes</ext-link> <ext-link xmlns:xlink="http://www.w3.org/1999/xlink" ext-link-type="uri" xlink:href="http://purl.obolibrary.org/obo/TAXRANK_0000006" xlink:type="simple">species</ext-link><list list-type="bullet"><list-item><p><ext-link xmlns:xlink="http://www.w3.org/1999/xlink" ext-link-type="uri" xlink:href="http://purl.obolibrary.org/obo/TAXRANK_0000006" xlink:type="simple">species</ext-link> <ext-link xmlns:xlink="http://www.w3.org/1999/xlink" ext-link-type="uri" xlink:href="http://rs.tdwg.org/dwc/terms/taxonID" xlink:type="simple">Taxon ID</ext-link> <ext-link xmlns:xlink="http://www.w3.org/1999/xlink" ext-link-type="uri" xlink:href="http://zoobank.org/6AA504F4-91BB-4EF9-AF8F-31EDA06AD5F9" xlink:type="simple">http://zoobank.org/6AA504F4-91BB-4EF9-AF8F-31EDA06AD5F9</ext-link></p></list-item><list-item><p><ext-link xmlns:xlink="http://www.w3.org/1999/xlink" ext-link-type="uri" xlink:href="http://purl.obolibrary.org/obo/TAXRANK_0000006" xlink:type="simple">species</ext-link> <ext-link xmlns:xlink="http://www.w3.org/1999/xlink" ext-link-type="uri" xlink:href="http://rs.tdwg.org/dwc/terms/parentNameUsageID" xlink:type="simple">Parent Name Usage ID</ext-link> <ext-link xmlns:xlink="http://www.w3.org/1999/xlink" ext-link-type="uri" xlink:href="https://www.gbif.org/species/10360397" xlink:type="simple">https://www.gbif.org/species/10360397</ext-link></p></list-item></list></p></list-item></list><list list-type="bullet"><list-item><p><ext-link xmlns:xlink="http://www.w3.org/1999/xlink" ext-link-type="uri" xlink:href="http://purl.obolibrary.org/obo/UBERON_0003101" xlink:type="simple">male organism</ext-link>, <ext-link xmlns:xlink="http://www.w3.org/1999/xlink" ext-link-type="uri" xlink:href="http://purl.obolibrary.org/obo/UBERON_0001001" xlink:type="simple">chitin-based cuticle</ext-link>: <ext-link xmlns:xlink="http://www.w3.org/1999/xlink" ext-link-type="uri" xlink:href="http://purl.obolibrary.org/obo/PATO_0001287" xlink:type="simple">red brown</ext-link>;</p></list-item><list-item><p><ext-link xmlns:xlink="http://www.w3.org/1999/xlink" ext-link-type="uri" xlink:href="http://purl.obolibrary.org/obo/UBERON_0003101" xlink:type="simple">male organism</ext-link>, <ext-link xmlns:xlink="http://www.w3.org/1999/xlink" ext-link-type="uri" xlink:href="http://purl.obolibrary.org/obo/BSPO_0000068" xlink:type="simple">ventral side</ext-link>: <ext-link xmlns:xlink="http://www.w3.org/1999/xlink" ext-link-type="uri" xlink:href="http://purl.obolibrary.org/obo/PATO_0001245" xlink:type="simple">dark brown</ext-link>;</p></list-item><list-item><p><ext-link xmlns:xlink="http://www.w3.org/1999/xlink" ext-link-type="uri" xlink:href="http://purl.obolibrary.org/obo/UBERON_0003101" xlink:type="simple">male organism</ext-link>, <ext-link xmlns:xlink="http://www.w3.org/1999/xlink" ext-link-type="uri" xlink:href="http://purl.obolibrary.org/obo/AISM_0000032" xlink:type="simple">antenna</ext-link>: <ext-link xmlns:xlink="http://www.w3.org/1999/xlink" ext-link-type="uri" xlink:href="http://purl.obolibrary.org/obo/PATO_0002411" xlink:type="simple">yellow brown</ext-link>;</p></list-item><list-item><p><ext-link xmlns:xlink="http://www.w3.org/1999/xlink" ext-link-type="uri" xlink:href="http://purl.obolibrary.org/obo/UBERON_0003101" xlink:type="simple">male organism</ext-link>, <ext-link xmlns:xlink="http://www.w3.org/1999/xlink" ext-link-type="uri" xlink:href="http://purl.obolibrary.org/obo/AISM_0004026" xlink:type="simple">gena</ext-link>: <ext-link xmlns:xlink="http://www.w3.org/1999/xlink" ext-link-type="uri" xlink:href="http://purl.obolibrary.org/obo/PATO_0001935" xlink:type="simple">obtuse</ext-link>;</p></list-item><list-item><p><ext-link xmlns:xlink="http://www.w3.org/1999/xlink" ext-link-type="uri" xlink:href="http://purl.obolibrary.org/obo/UBERON_0003101" xlink:type="simple">male organism</ext-link>, <ext-link xmlns:xlink="http://www.w3.org/1999/xlink" ext-link-type="uri" xlink:href="http://purl.obolibrary.org/obo/AISM_0000362" xlink:type="simple">lateral clypeal tooth 1</ext-link><list list-type="bullet"><list-item><p><ext-link xmlns:xlink="http://www.w3.org/1999/xlink" ext-link-type="uri" xlink:href="http://purl.obolibrary.org/obo/AISM_0000362" xlink:type="simple">lateral clypeal tooth 1</ext-link>: <ext-link xmlns:xlink="http://www.w3.org/1999/xlink" ext-link-type="uri" xlink:href="http://purl.obolibrary.org/obo/PATO_0002031" xlink:type="simple">upturned</ext-link>;</p></list-item><list-item><p><ext-link xmlns:xlink="http://www.w3.org/1999/xlink" ext-link-type="uri" xlink:href="http://purl.obolibrary.org/obo/AISM_0000362" xlink:type="simple">lateral clypeal tooth 1</ext-link>: <ext-link xmlns:xlink="http://www.w3.org/1999/xlink" ext-link-type="uri" xlink:href="http://purl.obolibrary.org/obo/PATO_0001419" xlink:type="simple">sharp</ext-link>;</p></list-item></list></p></list-item><list-item><p><ext-link xmlns:xlink="http://www.w3.org/1999/xlink" ext-link-type="uri" xlink:href="http://purl.obolibrary.org/obo/UBERON_0003101" xlink:type="simple">male organism</ext-link>, <ext-link xmlns:xlink="http://www.w3.org/1999/xlink" ext-link-type="uri" xlink:href="http://purl.obolibrary.org/obo/AISM_0000381" xlink:type="simple">head margin at genoclypeal sulcus</ext-link>: <ext-link xmlns:xlink="http://www.w3.org/1999/xlink" ext-link-type="uri" xlink:href="http://purl.obolibrary.org/obo/PATO_0001495" xlink:type="simple">notched</ext-link>;</p></list-item><list-item><p><ext-link xmlns:xlink="http://www.w3.org/1999/xlink" ext-link-type="uri" xlink:href="http://purl.obolibrary.org/obo/UBERON_0003101" xlink:type="simple">male organism</ext-link>, <ext-link xmlns:xlink="http://www.w3.org/1999/xlink" ext-link-type="uri" xlink:href="http://purl.obolibrary.org/obo/AISM_0000019" xlink:type="simple">head capsule</ext-link>, <ext-link xmlns:xlink="http://www.w3.org/1999/xlink" ext-link-type="uri" xlink:href="http://purl.obolibrary.org/obo/AISM_0004020" xlink:type="simple">frons</ext-link>, <ext-link xmlns:xlink="http://www.w3.org/1999/xlink" ext-link-type="uri" xlink:href="http://purl.obolibrary.org/obo/AISM_0000376" xlink:type="simple">interpunctural distance</ext-link> = 1.0, unit: <ext-link xmlns:xlink="http://www.w3.org/1999/xlink" ext-link-type="uri" xlink:href="http://purl.obolibrary.org/obo/PATO_0001334" xlink:type="simple">diameter</ext-link> of <ext-link xmlns:xlink="http://www.w3.org/1999/xlink" ext-link-type="uri" xlink:href="http://purl.obolibrary.org/obo/AISM_0000524" xlink:type="simple">cuticular puncture</ext-link>;</p></list-item><list-item><p><ext-link xmlns:xlink="http://www.w3.org/1999/xlink" ext-link-type="uri" xlink:href="http://purl.obolibrary.org/obo/UBERON_0003101" xlink:type="simple">male organism</ext-link>, <ext-link xmlns:xlink="http://www.w3.org/1999/xlink" ext-link-type="uri" xlink:href="http://purl.obolibrary.org/obo/AISM_0004025" xlink:type="simple">vertex</ext-link>, <ext-link xmlns:xlink="http://www.w3.org/1999/xlink" ext-link-type="uri" xlink:href="http://purl.obolibrary.org/obo/BSPO_0000072" xlink:type="simple">posterior region</ext-link>, <ext-link xmlns:xlink="http://www.w3.org/1999/xlink" ext-link-type="uri" xlink:href="http://purl.obolibrary.org/obo/BSPO_0000083" xlink:type="simple">medial region</ext-link>: <ext-link xmlns:xlink="http://www.w3.org/1999/xlink" ext-link-type="uri" xlink:href="http://purl.obolibrary.org/obo/PATO_0000701" xlink:type="simple">smooth</ext-link>;</p></list-item><list-item><p><ext-link xmlns:xlink="http://www.w3.org/1999/xlink" ext-link-type="uri" xlink:href="http://purl.obolibrary.org/obo/UBERON_0003101" xlink:type="simple">male organism</ext-link>, <ext-link xmlns:xlink="http://www.w3.org/1999/xlink" ext-link-type="uri" xlink:href="http://purl.obolibrary.org/obo/AISM_0000358" xlink:type="simple">antenna with 9 antennomeres</ext-link>, <ext-link xmlns:xlink="http://www.w3.org/1999/xlink" ext-link-type="uri" xlink:href="http://purl.obolibrary.org/obo/COLAO_0000267" xlink:type="simple">antennal club</ext-link><list list-type="bullet"><list-item><p><ext-link xmlns:xlink="http://www.w3.org/1999/xlink" ext-link-type="uri" xlink:href="http://purl.obolibrary.org/obo/COLAO_0000267" xlink:type="simple">antennal club</ext-link>, <ext-link xmlns:xlink="http://www.w3.org/1999/xlink" ext-link-type="uri" xlink:href="http://purl.obolibrary.org/obo/AISM_0000337" xlink:type="simple">flagellomere 5</ext-link>: present;</p></list-item><list-item><p><ext-link xmlns:xlink="http://www.w3.org/1999/xlink" ext-link-type="uri" xlink:href="http://purl.obolibrary.org/obo/COLAO_0000267" xlink:type="simple">antennal club</ext-link>, <ext-link xmlns:xlink="http://www.w3.org/1999/xlink" ext-link-type="uri" xlink:href="http://purl.obolibrary.org/obo/AISM_0000338" xlink:type="simple">flagellomere 6</ext-link>: present;</p></list-item><list-item><p><ext-link xmlns:xlink="http://www.w3.org/1999/xlink" ext-link-type="uri" xlink:href="http://purl.obolibrary.org/obo/COLAO_0000267" xlink:type="simple">antennal club</ext-link>, <ext-link xmlns:xlink="http://www.w3.org/1999/xlink" ext-link-type="uri" xlink:href="http://purl.obolibrary.org/obo/AISM_0000339" xlink:type="simple">flagellomere 7</ext-link>: present;</p></list-item></list></p></list-item><list-item><p><ext-link xmlns:xlink="http://www.w3.org/1999/xlink" ext-link-type="uri" xlink:href="http://purl.obolibrary.org/obo/UBERON_0003101" xlink:type="simple">male organism</ext-link>, <ext-link xmlns:xlink="http://www.w3.org/1999/xlink" ext-link-type="uri" xlink:href="http://purl.obolibrary.org/obo/AISM_0000049" xlink:type="simple">glossa</ext-link>: present;</p></list-item><list-item><p><ext-link xmlns:xlink="http://www.w3.org/1999/xlink" ext-link-type="uri" xlink:href="http://purl.obolibrary.org/obo/UBERON_0003101" xlink:type="simple">male organism</ext-link>, <ext-link xmlns:xlink="http://www.w3.org/1999/xlink" ext-link-type="uri" xlink:href="http://purl.obolibrary.org/obo/AISM_0000105" xlink:type="simple">epipharynx</ext-link>: present;</p></list-item><list-item><p><ext-link xmlns:xlink="http://www.w3.org/1999/xlink" ext-link-type="uri" xlink:href="http://purl.obolibrary.org/obo/UBERON_0003101" xlink:type="simple">male organism</ext-link>, <ext-link xmlns:xlink="http://www.w3.org/1999/xlink" ext-link-type="uri" xlink:href="http://purl.obolibrary.org/obo/AISM_0000044" xlink:type="simple">insect maxilla</ext-link>: present;</p></list-item><list-item><p><ext-link xmlns:xlink="http://www.w3.org/1999/xlink" ext-link-type="uri" xlink:href="http://purl.obolibrary.org/obo/UBERON_0003101" xlink:type="simple">male organism</ext-link>, <ext-link xmlns:xlink="http://www.w3.org/1999/xlink" ext-link-type="uri" xlink:href="http://purl.obolibrary.org/obo/AISM_0000393" xlink:type="simple">maxillary palpus with 4 palpomeres</ext-link>: present;</p></list-item><list-item><p><ext-link xmlns:xlink="http://www.w3.org/1999/xlink" ext-link-type="uri" xlink:href="http://purl.obolibrary.org/obo/UBERON_0003101" xlink:type="simple">male organism</ext-link>, <ext-link xmlns:xlink="http://www.w3.org/1999/xlink" ext-link-type="uri" xlink:href="http://purl.obolibrary.org/obo/AISM_0000397" xlink:type="simple">labial palpus with 3 palpomeres</ext-link>: present;</p></list-item><list-item><p><ext-link xmlns:xlink="http://www.w3.org/1999/xlink" ext-link-type="uri" xlink:href="http://purl.obolibrary.org/obo/UBERON_0003101" xlink:type="simple">male organism</ext-link>, <ext-link xmlns:xlink="http://www.w3.org/1999/xlink" ext-link-type="uri" xlink:href="http://purl.obolibrary.org/obo/AISM_0000059" xlink:type="simple">pronotum</ext-link><list list-type="bullet"><list-item><p><ext-link xmlns:xlink="http://www.w3.org/1999/xlink" ext-link-type="uri" xlink:href="http://purl.obolibrary.org/obo/AISM_0000059" xlink:type="simple">pronotum</ext-link>, <ext-link xmlns:xlink="http://www.w3.org/1999/xlink" ext-link-type="uri" xlink:href="http://purl.obolibrary.org/obo/BSPO_0000029" xlink:type="simple">antero-lateral region</ext-link>: <ext-link xmlns:xlink="http://www.w3.org/1999/xlink" ext-link-type="uri" xlink:href="http://purl.obolibrary.org/obo/PATO_0002254" xlink:type="simple">flattened</ext-link>;</p></list-item><list-item><p><ext-link xmlns:xlink="http://www.w3.org/1999/xlink" ext-link-type="uri" xlink:href="http://purl.obolibrary.org/obo/AISM_0000059" xlink:type="simple">pronotum</ext-link>, <ext-link xmlns:xlink="http://www.w3.org/1999/xlink" ext-link-type="uri" xlink:href="http://purl.obolibrary.org/obo/BSPO_0000072" xlink:type="simple">posterior region</ext-link><list list-type="bullet"><list-item><p><ext-link xmlns:xlink="http://www.w3.org/1999/xlink" ext-link-type="uri" xlink:href="http://purl.obolibrary.org/obo/BSPO_0000072" xlink:type="simple">posterior region</ext-link>, <ext-link xmlns:xlink="http://www.w3.org/1999/xlink" ext-link-type="uri" xlink:href="http://purl.obolibrary.org/obo/AISM_0000384" xlink:type="simple">row of punctures</ext-link>, <ext-link xmlns:xlink="http://www.w3.org/1999/xlink" ext-link-type="uri" xlink:href="http://purl.obolibrary.org/obo/AISM_0000379" xlink:type="simple">ocellate cuticular puncture</ext-link><list list-type="bullet"><list-item><p><ext-link xmlns:xlink="http://www.w3.org/1999/xlink" ext-link-type="uri" xlink:href="http://purl.obolibrary.org/obo/AISM_0000379" xlink:type="simple">ocellate cuticular puncture</ext-link>: <ext-link xmlns:xlink="http://www.w3.org/1999/xlink" ext-link-type="uri" xlink:href="http://purl.obolibrary.org/obo/PATO_0000586" xlink:type="simple">increased size</ext-link>;</p></list-item><list-item><p><ext-link xmlns:xlink="http://www.w3.org/1999/xlink" ext-link-type="uri" xlink:href="http://purl.obolibrary.org/obo/AISM_0000379" xlink:type="simple">ocellate cuticular puncture</ext-link>: <ext-link xmlns:xlink="http://www.w3.org/1999/xlink" ext-link-type="uri" xlink:href="http://purl.obolibrary.org/obo/PATO_0001891" xlink:type="simple">ovate</ext-link>;</p></list-item></list></p></list-item><list-item><p><ext-link xmlns:xlink="http://www.w3.org/1999/xlink" ext-link-type="uri" xlink:href="http://purl.obolibrary.org/obo/BSPO_0000072" xlink:type="simple">posterior region</ext-link>: <ext-link xmlns:xlink="http://www.w3.org/1999/xlink" ext-link-type="uri" xlink:href="http://purl.obolibrary.org/obo/PATO_0001481" xlink:type="simple">sloped</ext-link>;</p></list-item></list></p></list-item><list-item><p><ext-link xmlns:xlink="http://www.w3.org/1999/xlink" ext-link-type="uri" xlink:href="http://purl.obolibrary.org/obo/AISM_0000059" xlink:type="simple">pronotum</ext-link>, <ext-link xmlns:xlink="http://www.w3.org/1999/xlink" ext-link-type="uri" xlink:href="http://purl.obolibrary.org/obo/BSPO_0000045" xlink:type="simple">antero-lateral margin</ext-link><list list-type="bullet"><list-item><p><ext-link xmlns:xlink="http://www.w3.org/1999/xlink" ext-link-type="uri" xlink:href="http://purl.obolibrary.org/obo/BSPO_0000045" xlink:type="simple">antero-lateral margin</ext-link>: <ext-link xmlns:xlink="http://www.w3.org/1999/xlink" ext-link-type="uri" xlink:href="http://purl.obolibrary.org/obo/PATO_0000406" xlink:type="simple">curved</ext-link>;</p></list-item><list-item><p><ext-link xmlns:xlink="http://www.w3.org/1999/xlink" ext-link-type="uri" xlink:href="http://purl.obolibrary.org/obo/BSPO_0000045" xlink:type="simple">antero-lateral margin</ext-link>: <ext-link xmlns:xlink="http://www.w3.org/1999/xlink" ext-link-type="uri" xlink:href="http://purl.obolibrary.org/obo/PATO_0001935" xlink:type="simple">obtuse</ext-link>;</p></list-item></list></p></list-item><list-item><p><ext-link xmlns:xlink="http://www.w3.org/1999/xlink" ext-link-type="uri" xlink:href="http://purl.obolibrary.org/obo/AISM_0000059" xlink:type="simple">pronotum</ext-link>, <ext-link xmlns:xlink="http://www.w3.org/1999/xlink" ext-link-type="uri" xlink:href="http://purl.obolibrary.org/obo/COLAO_0000225" xlink:type="simple">posterolateral pronotal angle</ext-link>: <ext-link xmlns:xlink="http://www.w3.org/1999/xlink" ext-link-type="uri" xlink:href="http://purl.obolibrary.org/obo/PATO_0000406" xlink:type="simple">curved</ext-link>;</p></list-item><list-item><p><ext-link xmlns:xlink="http://www.w3.org/1999/xlink" ext-link-type="uri" xlink:href="http://purl.obolibrary.org/obo/AISM_0000059" xlink:type="simple">pronotum</ext-link>, <ext-link xmlns:xlink="http://www.w3.org/1999/xlink" ext-link-type="uri" xlink:href="http://purl.obolibrary.org/obo/BSPO_0000672" xlink:type="simple">posterior margin</ext-link>: <ext-link xmlns:xlink="http://www.w3.org/1999/xlink" ext-link-type="uri" xlink:href="http://purl.obolibrary.org/obo/PATO_0000406" xlink:type="simple">curved</ext-link>;</p></list-item><list-item><p><ext-link xmlns:xlink="http://www.w3.org/1999/xlink" ext-link-type="uri" xlink:href="http://purl.obolibrary.org/obo/AISM_0000059" xlink:type="simple">pronotum</ext-link>, <ext-link xmlns:xlink="http://www.w3.org/1999/xlink" ext-link-type="uri" xlink:href="http://purl.obolibrary.org/obo/BSPO_0000028" xlink:type="simple">postero-lateral region</ext-link>: <ext-link xmlns:xlink="http://www.w3.org/1999/xlink" ext-link-type="uri" xlink:href="http://purl.obolibrary.org/obo/PATO_0002485" xlink:type="simple">parallel-sided</ext-link>;</p></list-item><list-item><p><ext-link xmlns:xlink="http://www.w3.org/1999/xlink" ext-link-type="uri" xlink:href="http://purl.obolibrary.org/obo/AISM_0000059" xlink:type="simple">pronotum</ext-link>, <ext-link xmlns:xlink="http://www.w3.org/1999/xlink" ext-link-type="uri" xlink:href="http://purl.obolibrary.org/obo/COLAO_0000263" xlink:type="simple">longitudinal pronotal groove</ext-link>: <ext-link xmlns:xlink="http://www.w3.org/1999/xlink" ext-link-type="uri" xlink:href="http://purl.obolibrary.org/obo/PATO_0000701" xlink:type="simple">smooth</ext-link>;</p></list-item><list-item><p><ext-link xmlns:xlink="http://www.w3.org/1999/xlink" ext-link-type="uri" xlink:href="http://purl.obolibrary.org/obo/AISM_0000059" xlink:type="simple">pronotum</ext-link>: <ext-link xmlns:xlink="http://www.w3.org/1999/xlink" ext-link-type="uri" xlink:href="http://purl.obolibrary.org/obo/PATO_0000921" xlink:type="simple">width</ext-link><list list-type="bullet"><list-item><p><ext-link xmlns:xlink="http://www.w3.org/1999/xlink" ext-link-type="uri" xlink:href="http://purl.obolibrary.org/obo/PATO_0000921" xlink:type="simple">width</ext-link> <ext-link xmlns:xlink="http://www.w3.org/1999/xlink" ext-link-type="uri" xlink:href="http://purl.obolibrary.org/obo/RO_0015008" xlink:type="simple">smaller than</ext-link> <ext-link xmlns:xlink="http://www.w3.org/1999/xlink" ext-link-type="uri" xlink:href="http://purl.obolibrary.org/obo/PATO_0000921" xlink:type="simple">width</ext-link> of <ext-link xmlns:xlink="http://www.w3.org/1999/xlink" ext-link-type="uri" xlink:href="http://purl.obolibrary.org/obo/COLAO_0000226" xlink:type="simple">elytron with 9 striae</ext-link><list list-type="bullet"><list-item><p><ext-link xmlns:xlink="http://www.w3.org/1999/xlink" ext-link-type="uri" xlink:href="http://purl.obolibrary.org/obo/COLAO_0000226" xlink:type="simple">elytron with 9 striae</ext-link> of <ext-link xmlns:xlink="http://www.w3.org/1999/xlink" ext-link-type="uri" xlink:href="http://purl.obolibrary.org/obo/UBERON_0003101" xlink:type="simple">male organism</ext-link></p></list-item><list-item><p><ext-link xmlns:xlink="http://www.w3.org/1999/xlink" ext-link-type="uri" xlink:href="http://purl.obolibrary.org/obo/COLAO_0000226" xlink:type="simple">elytron with 9 striae</ext-link>, <ext-link xmlns:xlink="http://www.w3.org/1999/xlink" ext-link-type="uri" xlink:href="http://purl.obolibrary.org/obo/COLAO_0000017" xlink:type="simple">elytral stria</ext-link>, <ext-link xmlns:xlink="http://www.w3.org/1999/xlink" ext-link-type="uri" xlink:href="http://purl.obolibrary.org/obo/AISM_0000524" xlink:type="simple">cuticular puncture</ext-link>, <ext-link xmlns:xlink="http://www.w3.org/1999/xlink" ext-link-type="uri" xlink:href="http://purl.obolibrary.org/obo/PATO_0001334" xlink:type="simple">diameter</ext-link> = 3, unit: <ext-link xmlns:xlink="http://www.w3.org/1999/xlink" ext-link-type="uri" xlink:href="http://purl.obolibrary.org/obo/PATO_0000921" xlink:type="simple">width</ext-link> of <ext-link xmlns:xlink="http://www.w3.org/1999/xlink" ext-link-type="uri" xlink:href="http://purl.obolibrary.org/obo/COLAO_0000017" xlink:type="simple">elytral stria</ext-link>;</p></list-item><list-item><p><ext-link xmlns:xlink="http://www.w3.org/1999/xlink" ext-link-type="uri" xlink:href="http://purl.obolibrary.org/obo/COLAO_0000226" xlink:type="simple">elytron with 9 striae</ext-link>, <ext-link xmlns:xlink="http://www.w3.org/1999/xlink" ext-link-type="uri" xlink:href="http://purl.obolibrary.org/obo/COLAO_0000215" xlink:type="simple">elytral interstria 8</ext-link>, <ext-link xmlns:xlink="http://www.w3.org/1999/xlink" ext-link-type="uri" xlink:href="http://purl.obolibrary.org/obo/AISM_0000501" xlink:type="simple">cuticular carina</ext-link><list list-type="bullet"><list-item><p><ext-link xmlns:xlink="http://www.w3.org/1999/xlink" ext-link-type="uri" xlink:href="http://purl.obolibrary.org/obo/AISM_0000501" xlink:type="simple">cuticular carina</ext-link> <ext-link xmlns:xlink="http://www.w3.org/1999/xlink" ext-link-type="uri" xlink:href="http://purl.obolibrary.org/obo/AISM_0000012" xlink:type="simple">medial_to</ext-link> <ext-link xmlns:xlink="http://www.w3.org/1999/xlink" ext-link-type="uri" xlink:href="http://purl.obolibrary.org/obo/BSPO_0000082" xlink:type="simple">lateral region</ext-link><list list-type="bullet"><list-item><p><ext-link xmlns:xlink="http://www.w3.org/1999/xlink" ext-link-type="uri" xlink:href="http://purl.obolibrary.org/obo/BSPO_0000082" xlink:type="simple">lateral region</ext-link> of <ext-link xmlns:xlink="http://www.w3.org/1999/xlink" ext-link-type="uri" xlink:href="http://purl.obolibrary.org/obo/COLAO_0000226" xlink:type="simple">elytron with 9 striae</ext-link></p></list-item><list-item><p><ext-link xmlns:xlink="http://www.w3.org/1999/xlink" ext-link-type="uri" xlink:href="http://purl.obolibrary.org/obo/BSPO_0000082" xlink:type="simple">lateral region</ext-link>: <ext-link xmlns:xlink="http://www.w3.org/1999/xlink" ext-link-type="uri" xlink:href="http://purl.obolibrary.org/obo/PATO_0001481" xlink:type="simple">sloped</ext-link>;</p></list-item></list></p></list-item><list-item><p><ext-link xmlns:xlink="http://www.w3.org/1999/xlink" ext-link-type="uri" xlink:href="http://purl.obolibrary.org/obo/AISM_0000501" xlink:type="simple">cuticular carina</ext-link>, <ext-link xmlns:xlink="http://www.w3.org/1999/xlink" ext-link-type="uri" xlink:href="http://purl.obolibrary.org/obo/BSPO_0000078" xlink:type="simple">distal region</ext-link>: <ext-link xmlns:xlink="http://www.w3.org/1999/xlink" ext-link-type="uri" xlink:href="http://purl.obolibrary.org/obo/PATO_0000570" xlink:type="simple">increased height</ext-link>;</p></list-item></list></p></list-item></list></p></list-item><list-item><p><ext-link xmlns:xlink="http://www.w3.org/1999/xlink" ext-link-type="uri" xlink:href="http://purl.obolibrary.org/obo/PATO_0000921" xlink:type="simple">width</ext-link> of <ext-link xmlns:xlink="http://www.w3.org/1999/xlink" ext-link-type="uri" xlink:href="http://purl.obolibrary.org/obo/AISM_0000059" xlink:type="simple">pronotum</ext-link></p></list-item></list></p></list-item><list-item><p><ext-link xmlns:xlink="http://www.w3.org/1999/xlink" ext-link-type="uri" xlink:href="http://purl.obolibrary.org/obo/AISM_0000059" xlink:type="simple">pronotum</ext-link>, <ext-link xmlns:xlink="http://www.w3.org/1999/xlink" ext-link-type="uri" xlink:href="http://purl.obolibrary.org/obo/AISM_0000376" xlink:type="simple">interpunctural distance</ext-link> = 1.5, unit: <ext-link xmlns:xlink="http://www.w3.org/1999/xlink" ext-link-type="uri" xlink:href="http://purl.obolibrary.org/obo/PATO_0001334" xlink:type="simple">diameter</ext-link> of <ext-link xmlns:xlink="http://www.w3.org/1999/xlink" ext-link-type="uri" xlink:href="http://purl.obolibrary.org/obo/AISM_0000410" xlink:type="simple">ocellate setigerous cuticular puncture</ext-link>;</p></list-item></list></p></list-item><list-item><p><ext-link xmlns:xlink="http://www.w3.org/1999/xlink" ext-link-type="uri" xlink:href="http://purl.obolibrary.org/obo/UBERON_0003101" xlink:type="simple">male organism</ext-link>, <ext-link xmlns:xlink="http://www.w3.org/1999/xlink" ext-link-type="uri" xlink:href="http://purl.obolibrary.org/obo/COLAO_0000226" xlink:type="simple">elytron with 9 striae</ext-link></p></list-item><list-item><p><ext-link xmlns:xlink="http://www.w3.org/1999/xlink" ext-link-type="uri" xlink:href="http://purl.obolibrary.org/obo/UBERON_0003101" xlink:type="simple">male organism</ext-link>, <ext-link xmlns:xlink="http://www.w3.org/1999/xlink" ext-link-type="uri" xlink:href="http://purl.obolibrary.org/obo/COLAO_0000207" xlink:type="simple">elytral interstria 4</ext-link>, <ext-link xmlns:xlink="http://www.w3.org/1999/xlink" ext-link-type="uri" xlink:href="http://purl.obolibrary.org/obo/BSPO_0000077" xlink:type="simple">proximal region</ext-link>: <ext-link xmlns:xlink="http://www.w3.org/1999/xlink" ext-link-type="uri" xlink:href="http://purl.obolibrary.org/obo/PATO_0001857" xlink:type="simple">concave</ext-link>;</p></list-item><list-item><p><ext-link xmlns:xlink="http://www.w3.org/1999/xlink" ext-link-type="uri" xlink:href="http://purl.obolibrary.org/obo/UBERON_0003101" xlink:type="simple">male organism</ext-link>, <ext-link xmlns:xlink="http://www.w3.org/1999/xlink" ext-link-type="uri" xlink:href="http://purl.obolibrary.org/obo/COLAO_0000209" xlink:type="simple">elytral interstria 5</ext-link><list list-type="bullet"><list-item><p><ext-link xmlns:xlink="http://www.w3.org/1999/xlink" ext-link-type="uri" xlink:href="http://purl.obolibrary.org/obo/COLAO_0000209" xlink:type="simple">elytral interstria 5</ext-link>, <ext-link xmlns:xlink="http://www.w3.org/1999/xlink" ext-link-type="uri" xlink:href="http://purl.obolibrary.org/obo/BSPO_0000077" xlink:type="simple">proximal region</ext-link>: <ext-link xmlns:xlink="http://www.w3.org/1999/xlink" ext-link-type="uri" xlink:href="http://purl.obolibrary.org/obo/PATO_0001857" xlink:type="simple">concave</ext-link>;</p></list-item><list-item><p><ext-link xmlns:xlink="http://www.w3.org/1999/xlink" ext-link-type="uri" xlink:href="http://purl.obolibrary.org/obo/COLAO_0000209" xlink:type="simple">elytral interstria 5</ext-link>, <ext-link xmlns:xlink="http://www.w3.org/1999/xlink" ext-link-type="uri" xlink:href="http://purl.obolibrary.org/obo/AISM_0000526" xlink:type="simple">cuticular tubercle</ext-link>: absent;</p></list-item></list></p></list-item><list-item><p><ext-link xmlns:xlink="http://www.w3.org/1999/xlink" ext-link-type="uri" xlink:href="http://purl.obolibrary.org/obo/UBERON_0003101" xlink:type="simple">male organism</ext-link>, <ext-link xmlns:xlink="http://www.w3.org/1999/xlink" ext-link-type="uri" xlink:href="http://purl.obolibrary.org/obo/COLAO_0000211" xlink:type="simple">elytral interstria 6</ext-link>, <ext-link xmlns:xlink="http://www.w3.org/1999/xlink" ext-link-type="uri" xlink:href="http://purl.obolibrary.org/obo/BSPO_0000036" xlink:type="simple">anterior-most region</ext-link>: <ext-link xmlns:xlink="http://www.w3.org/1999/xlink" ext-link-type="uri" xlink:href="http://purl.obolibrary.org/obo/PATO_0001857" xlink:type="simple">concave</ext-link>;</p></list-item><list-item><p><ext-link xmlns:xlink="http://www.w3.org/1999/xlink" ext-link-type="uri" xlink:href="http://purl.obolibrary.org/obo/UBERON_0003101" xlink:type="simple">male organism</ext-link>, <ext-link xmlns:xlink="http://www.w3.org/1999/xlink" ext-link-type="uri" xlink:href="http://purl.obolibrary.org/obo/COLAO_0000215" xlink:type="simple">elytral interstria 8</ext-link>, <ext-link xmlns:xlink="http://www.w3.org/1999/xlink" ext-link-type="uri" xlink:href="http://purl.obolibrary.org/obo/BSPO_0000054" xlink:type="simple">anatomical side</ext-link><list list-type="bullet"><list-item><p><ext-link xmlns:xlink="http://www.w3.org/1999/xlink" ext-link-type="uri" xlink:href="http://purl.obolibrary.org/obo/BSPO_0000054" xlink:type="simple">anatomical side</ext-link> <ext-link xmlns:xlink="http://www.w3.org/1999/xlink" ext-link-type="uri" xlink:href="http://purl.obolibrary.org/obo/AISM_0000011" xlink:type="simple">lateral_to</ext-link> <ext-link xmlns:xlink="http://www.w3.org/1999/xlink" ext-link-type="uri" xlink:href="http://purl.obolibrary.org/obo/AISM_0000501" xlink:type="simple">cuticular carina</ext-link></p></list-item><list-item><p><ext-link xmlns:xlink="http://www.w3.org/1999/xlink" ext-link-type="uri" xlink:href="http://purl.obolibrary.org/obo/BSPO_0000054" xlink:type="simple">anatomical side</ext-link>: <ext-link xmlns:xlink="http://www.w3.org/1999/xlink" ext-link-type="uri" xlink:href="http://purl.obolibrary.org/obo/PATO_0001355" xlink:type="simple">convex</ext-link>;</p></list-item></list></p></list-item><list-item><p><ext-link xmlns:xlink="http://www.w3.org/1999/xlink" ext-link-type="uri" xlink:href="http://purl.obolibrary.org/obo/UBERON_0003101" xlink:type="simple">male organism</ext-link>, <ext-link xmlns:xlink="http://www.w3.org/1999/xlink" ext-link-type="uri" xlink:href="http://purl.obolibrary.org/obo/COLAO_0000011" xlink:type="simple">scutellar shield</ext-link>: <ext-link xmlns:xlink="http://www.w3.org/1999/xlink" ext-link-type="uri" xlink:href="http://purl.obolibrary.org/obo/PATO_0002508" xlink:type="simple">concealed</ext-link>;</p></list-item><list-item><p><ext-link xmlns:xlink="http://www.w3.org/1999/xlink" ext-link-type="uri" xlink:href="http://purl.obolibrary.org/obo/UBERON_0003101" xlink:type="simple">male organism</ext-link>, <ext-link xmlns:xlink="http://www.w3.org/1999/xlink" ext-link-type="uri" xlink:href="http://purl.obolibrary.org/obo/AISM_0000038" xlink:type="simple">hind wing</ext-link><list list-type="bullet"><list-item><p><ext-link xmlns:xlink="http://www.w3.org/1999/xlink" ext-link-type="uri" xlink:href="http://purl.obolibrary.org/obo/AISM_0000038" xlink:type="simple">hind wing</ext-link>: <ext-link xmlns:xlink="http://www.w3.org/1999/xlink" ext-link-type="uri" xlink:href="http://purl.obolibrary.org/obo/PATO_0001623" xlink:type="simple">atrophied</ext-link>;</p></list-item><list-item><p><ext-link xmlns:xlink="http://www.w3.org/1999/xlink" ext-link-type="uri" xlink:href="http://purl.obolibrary.org/obo/AISM_0000038" xlink:type="simple">hind wing</ext-link>: <ext-link xmlns:xlink="http://www.w3.org/1999/xlink" ext-link-type="uri" xlink:href="http://purl.obolibrary.org/obo/PATO_0000122" xlink:type="simple">length</ext-link>;*</p></list-item></list></p></list-item><list-item><p><ext-link xmlns:xlink="http://www.w3.org/1999/xlink" ext-link-type="uri" xlink:href="http://purl.obolibrary.org/obo/UBERON_0003101" xlink:type="simple">male organism</ext-link>, <ext-link xmlns:xlink="http://www.w3.org/1999/xlink" ext-link-type="uri" xlink:href="http://purl.obolibrary.org/obo/COLAO_0000251" xlink:type="simple">anterior hypomeral depression</ext-link>: present;</p></list-item><list-item><p><ext-link xmlns:xlink="http://www.w3.org/1999/xlink" ext-link-type="uri" xlink:href="http://purl.obolibrary.org/obo/UBERON_0003101" xlink:type="simple">male organism</ext-link>, <ext-link xmlns:xlink="http://www.w3.org/1999/xlink" ext-link-type="uri" xlink:href="http://purl.obolibrary.org/obo/COLAO_0000009" xlink:type="simple">procoxal cavity</ext-link>, <ext-link xmlns:xlink="http://www.w3.org/1999/xlink" ext-link-type="uri" xlink:href="http://purl.obolibrary.org/obo/PATO_0000921" xlink:type="simple">width</ext-link> = 0.375, unit: <ext-link xmlns:xlink="http://www.w3.org/1999/xlink" ext-link-type="uri" xlink:href="http://purl.obolibrary.org/obo/PATO_0000921" xlink:type="simple">width</ext-link> of <ext-link xmlns:xlink="http://www.w3.org/1999/xlink" ext-link-type="uri" xlink:href="http://purl.obolibrary.org/obo/AISM_0000059" xlink:type="simple">pronotum</ext-link>;</p></list-item><list-item><p><ext-link xmlns:xlink="http://www.w3.org/1999/xlink" ext-link-type="uri" xlink:href="http://purl.obolibrary.org/obo/UBERON_0003101" xlink:type="simple">male organism</ext-link>, <ext-link xmlns:xlink="http://www.w3.org/1999/xlink" ext-link-type="uri" xlink:href="http://purl.obolibrary.org/obo/COLAO_0000248" xlink:type="simple">mesometaventral sulcus</ext-link><list list-type="bullet"><list-item><p><ext-link xmlns:xlink="http://www.w3.org/1999/xlink" ext-link-type="uri" xlink:href="http://purl.obolibrary.org/obo/COLAO_0000248" xlink:type="simple">mesometaventral sulcus</ext-link>, <ext-link xmlns:xlink="http://www.w3.org/1999/xlink" ext-link-type="uri" xlink:href="http://purl.obolibrary.org/obo/BSPO_0000083" xlink:type="simple">medial region</ext-link>: <ext-link xmlns:xlink="http://www.w3.org/1999/xlink" ext-link-type="uri" xlink:href="http://purl.obolibrary.org/obo/PATO_0000406" xlink:type="simple">curved</ext-link>;</p></list-item><list-item><p><ext-link xmlns:xlink="http://www.w3.org/1999/xlink" ext-link-type="uri" xlink:href="http://purl.obolibrary.org/obo/COLAO_0000248" xlink:type="simple">mesometaventral sulcus</ext-link>, <ext-link xmlns:xlink="http://www.w3.org/1999/xlink" ext-link-type="uri" xlink:href="http://purl.obolibrary.org/obo/BSPO_0000082" xlink:type="simple">lateral region</ext-link>: <ext-link xmlns:xlink="http://www.w3.org/1999/xlink" ext-link-type="uri" xlink:href="http://purl.obolibrary.org/obo/PATO_0002180" xlink:type="simple">straight</ext-link>;</p></list-item></list></p></list-item><list-item><p><ext-link xmlns:xlink="http://www.w3.org/1999/xlink" ext-link-type="uri" xlink:href="http://purl.obolibrary.org/obo/UBERON_0003101" xlink:type="simple">male organism</ext-link>, <ext-link xmlns:xlink="http://www.w3.org/1999/xlink" ext-link-type="uri" xlink:href="http://purl.obolibrary.org/obo/COLAO_0000019" xlink:type="simple">mesoventrite</ext-link>, <ext-link xmlns:xlink="http://www.w3.org/1999/xlink" ext-link-type="uri" xlink:href="http://purl.obolibrary.org/obo/AISM_0000524" xlink:type="simple">cuticular puncture</ext-link>: present;</p></list-item><list-item><p><ext-link xmlns:xlink="http://www.w3.org/1999/xlink" ext-link-type="uri" xlink:href="http://purl.obolibrary.org/obo/UBERON_0003101" xlink:type="simple">male organism</ext-link>, <ext-link xmlns:xlink="http://www.w3.org/1999/xlink" ext-link-type="uri" xlink:href="http://purl.obolibrary.org/obo/COLAO_0000020" xlink:type="simple">metaventrite</ext-link><list list-type="bullet"><list-item><p><ext-link xmlns:xlink="http://www.w3.org/1999/xlink" ext-link-type="uri" xlink:href="http://purl.obolibrary.org/obo/COLAO_0000020" xlink:type="simple">metaventrite</ext-link>, <ext-link xmlns:xlink="http://www.w3.org/1999/xlink" ext-link-type="uri" xlink:href="http://purl.obolibrary.org/obo/AISM_0000529" xlink:type="simple">punctate cuticle</ext-link><list list-type="bullet"><list-item><p><ext-link xmlns:xlink="http://www.w3.org/1999/xlink" ext-link-type="uri" xlink:href="http://purl.obolibrary.org/obo/AISM_0000529" xlink:type="simple">punctate cuticle</ext-link>, <ext-link xmlns:xlink="http://www.w3.org/1999/xlink" ext-link-type="uri" xlink:href="http://purl.obolibrary.org/obo/BSPO_0000072" xlink:type="simple">posterior region</ext-link>, <ext-link xmlns:xlink="http://www.w3.org/1999/xlink" ext-link-type="uri" xlink:href="http://purl.obolibrary.org/obo/AISM_0000524" xlink:type="simple">cuticular puncture</ext-link>: <ext-link xmlns:xlink="http://www.w3.org/1999/xlink" ext-link-type="uri" xlink:href="http://purl.obolibrary.org/obo/PATO_0001334" xlink:type="simple">diameter</ext-link> <ext-link xmlns:xlink="http://www.w3.org/1999/xlink" ext-link-type="uri" xlink:href="http://purl.obolibrary.org/obo/RO_0015008" xlink:type="simple">smaller than</ext-link> <ext-link xmlns:xlink="http://www.w3.org/1999/xlink" ext-link-type="uri" xlink:href="http://purl.obolibrary.org/obo/PATO_0001334" xlink:type="simple">diameter</ext-link> of <ext-link xmlns:xlink="http://www.w3.org/1999/xlink" ext-link-type="uri" xlink:href="http://purl.obolibrary.org/obo/AISM_0000524" xlink:type="simple">cuticular puncture</ext-link> of <ext-link xmlns:xlink="http://www.w3.org/1999/xlink" ext-link-type="uri" xlink:href="http://purl.obolibrary.org/obo/BSPO_0000071" xlink:type="simple">anterior region</ext-link> of <ext-link xmlns:xlink="http://www.w3.org/1999/xlink" ext-link-type="uri" xlink:href="http://purl.obolibrary.org/obo/AISM_0000529" xlink:type="simple">punctate cuticle</ext-link></p></list-item><list-item><p><ext-link xmlns:xlink="http://www.w3.org/1999/xlink" ext-link-type="uri" xlink:href="http://purl.obolibrary.org/obo/AISM_0000529" xlink:type="simple">punctate cuticle</ext-link>, <ext-link xmlns:xlink="http://www.w3.org/1999/xlink" ext-link-type="uri" xlink:href="http://purl.obolibrary.org/obo/AISM_0000376" xlink:type="simple">interpunctural distance</ext-link> = 1, unit: <ext-link xmlns:xlink="http://www.w3.org/1999/xlink" ext-link-type="uri" xlink:href="http://purl.obolibrary.org/obo/PATO_0001334" xlink:type="simple">diameter</ext-link> of <ext-link xmlns:xlink="http://www.w3.org/1999/xlink" ext-link-type="uri" xlink:href="http://purl.obolibrary.org/obo/AISM_0000524" xlink:type="simple">cuticular puncture</ext-link>;</p></list-item></list></p></list-item><list-item><p><ext-link xmlns:xlink="http://www.w3.org/1999/xlink" ext-link-type="uri" xlink:href="http://purl.obolibrary.org/obo/COLAO_0000020" xlink:type="simple">metaventrite</ext-link>: <ext-link xmlns:xlink="http://www.w3.org/1999/xlink" ext-link-type="uri" xlink:href="http://purl.obolibrary.org/obo/PATO_0001355" xlink:type="simple">convex</ext-link>;</p></list-item></list></p></list-item><list-item><p><ext-link xmlns:xlink="http://www.w3.org/1999/xlink" ext-link-type="uri" xlink:href="http://purl.obolibrary.org/obo/UBERON_0003101" xlink:type="simple">male organism</ext-link>, <ext-link xmlns:xlink="http://www.w3.org/1999/xlink" ext-link-type="uri" xlink:href="http://purl.obolibrary.org/obo/AISM_0000355" xlink:type="simple">abdomen with 7 sternites</ext-link>: present;</p></list-item><list-item><p><ext-link xmlns:xlink="http://www.w3.org/1999/xlink" ext-link-type="uri" xlink:href="http://purl.obolibrary.org/obo/UBERON_0003101" xlink:type="simple">male organism</ext-link>, <ext-link xmlns:xlink="http://www.w3.org/1999/xlink" ext-link-type="uri" xlink:href="http://purl.obolibrary.org/obo/AISM_0004097" xlink:type="simple">abdominal tergite VIII</ext-link><list list-type="bullet"><list-item><p><ext-link xmlns:xlink="http://www.w3.org/1999/xlink" ext-link-type="uri" xlink:href="http://purl.obolibrary.org/obo/AISM_0004097" xlink:type="simple">abdominal tergite VIII</ext-link>, <ext-link xmlns:xlink="http://www.w3.org/1999/xlink" ext-link-type="uri" xlink:href="http://purl.obolibrary.org/obo/BSPO_0000006" xlink:type="simple">anatomical margin</ext-link> <ext-link xmlns:xlink="http://www.w3.org/1999/xlink" ext-link-type="uri" xlink:href="http://purl.obolibrary.org/obo/RO_0002008" xlink:type="simple">coincident with</ext-link> <ext-link xmlns:xlink="http://www.w3.org/1999/xlink" ext-link-type="uri" xlink:href="http://purl.obolibrary.org/obo/AISM_0000157" xlink:type="simple">cuticular groove</ext-link> of <ext-link xmlns:xlink="http://www.w3.org/1999/xlink" ext-link-type="uri" xlink:href="http://purl.obolibrary.org/obo/AISM_0004097" xlink:type="simple">abdominal tergite VIII</ext-link></p></list-item><list-item><p><ext-link xmlns:xlink="http://www.w3.org/1999/xlink" ext-link-type="uri" xlink:href="http://purl.obolibrary.org/obo/AISM_0004097" xlink:type="simple">abdominal tergite VIII</ext-link>, <ext-link xmlns:xlink="http://www.w3.org/1999/xlink" ext-link-type="uri" xlink:href="http://purl.obolibrary.org/obo/AISM_0000412" xlink:type="simple">cuticle with setigerous punctures</ext-link>, <ext-link xmlns:xlink="http://www.w3.org/1999/xlink" ext-link-type="uri" xlink:href="http://purl.obolibrary.org/obo/AISM_0000410" xlink:type="simple">ocellate setigerous cuticular puncture</ext-link>: present;</p></list-item><list-item><p><ext-link xmlns:xlink="http://www.w3.org/1999/xlink" ext-link-type="uri" xlink:href="http://purl.obolibrary.org/obo/AISM_0004097" xlink:type="simple">abdominal tergite VIII</ext-link>: <ext-link xmlns:xlink="http://www.w3.org/1999/xlink" ext-link-type="uri" xlink:href="http://purl.obolibrary.org/obo/PATO_0001355" xlink:type="simple">convex</ext-link>;</p></list-item></list></p></list-item><list-item><p><ext-link xmlns:xlink="http://www.w3.org/1999/xlink" ext-link-type="uri" xlink:href="http://purl.obolibrary.org/obo/UBERON_0003101" xlink:type="simple">male organism</ext-link>, <ext-link xmlns:xlink="http://www.w3.org/1999/xlink" ext-link-type="uri" xlink:href="http://purl.obolibrary.org/obo/AISM_0000331" xlink:type="simple">protarsus with 5 protarsomeres</ext-link>: present;</p></list-item><list-item><p><ext-link xmlns:xlink="http://www.w3.org/1999/xlink" ext-link-type="uri" xlink:href="http://purl.obolibrary.org/obo/UBERON_0003101" xlink:type="simple">male organism</ext-link>, <ext-link xmlns:xlink="http://www.w3.org/1999/xlink" ext-link-type="uri" xlink:href="http://purl.obolibrary.org/obo/AISM_0000332" xlink:type="simple">mesotarsus with 5 mesotarsomeres</ext-link>: present;</p></list-item><list-item><p><ext-link xmlns:xlink="http://www.w3.org/1999/xlink" ext-link-type="uri" xlink:href="http://purl.obolibrary.org/obo/UBERON_0003101" xlink:type="simple">male organism</ext-link>, <ext-link xmlns:xlink="http://www.w3.org/1999/xlink" ext-link-type="uri" xlink:href="http://purl.obolibrary.org/obo/AISM_0000333" xlink:type="simple">metatarsus with 5 metatarsomeres</ext-link>: present;</p></list-item><list-item><p><ext-link xmlns:xlink="http://www.w3.org/1999/xlink" ext-link-type="uri" xlink:href="http://purl.obolibrary.org/obo/UBERON_0003101" xlink:type="simple">male organism</ext-link>, <ext-link xmlns:xlink="http://www.w3.org/1999/xlink" ext-link-type="uri" xlink:href="http://purl.obolibrary.org/obo/AISM_0000067" xlink:type="simple">protibia</ext-link><list list-type="bullet"><list-item><p><ext-link xmlns:xlink="http://www.w3.org/1999/xlink" ext-link-type="uri" xlink:href="http://purl.obolibrary.org/obo/AISM_0000067" xlink:type="simple">protibia</ext-link>, <ext-link xmlns:xlink="http://www.w3.org/1999/xlink" ext-link-type="uri" xlink:href="http://purl.obolibrary.org/obo/AISM_0000368" xlink:type="simple">dorsal protibial cuticular tooth 1</ext-link>: present;</p></list-item><list-item><p><ext-link xmlns:xlink="http://www.w3.org/1999/xlink" ext-link-type="uri" xlink:href="http://purl.obolibrary.org/obo/AISM_0000067" xlink:type="simple">protibia</ext-link>, <ext-link xmlns:xlink="http://www.w3.org/1999/xlink" ext-link-type="uri" xlink:href="http://purl.obolibrary.org/obo/AISM_0000369" xlink:type="simple">dorsal protibial cuticular tooth 2</ext-link>: present;</p></list-item><list-item><p><ext-link xmlns:xlink="http://www.w3.org/1999/xlink" ext-link-type="uri" xlink:href="http://purl.obolibrary.org/obo/AISM_0000067" xlink:type="simple">protibia</ext-link>, <ext-link xmlns:xlink="http://www.w3.org/1999/xlink" ext-link-type="uri" xlink:href="http://purl.obolibrary.org/obo/AISM_0000370" xlink:type="simple">dorsal protibial cuticular tooth 3</ext-link>: present;</p></list-item><list-item><p><ext-link xmlns:xlink="http://www.w3.org/1999/xlink" ext-link-type="uri" xlink:href="http://purl.obolibrary.org/obo/AISM_0000067" xlink:type="simple">protibia</ext-link>, <ext-link xmlns:xlink="http://www.w3.org/1999/xlink" ext-link-type="uri" xlink:href="http://purl.obolibrary.org/obo/AISM_0000405" xlink:type="simple">antero-distal margin</ext-link>, <ext-link xmlns:xlink="http://www.w3.org/1999/xlink" ext-link-type="uri" xlink:href="http://purl.obolibrary.org/obo/AISM_0000039" xlink:type="simple">cuticular seta</ext-link><list list-type="bullet"><list-item><p><ext-link xmlns:xlink="http://www.w3.org/1999/xlink" ext-link-type="uri" xlink:href="http://purl.obolibrary.org/obo/AISM_0000039" xlink:type="simple">cuticular seta</ext-link>: <ext-link xmlns:xlink="http://www.w3.org/1999/xlink" ext-link-type="uri" xlink:href="http://purl.obolibrary.org/obo/PATO_0002118" xlink:type="simple">multiple</ext-link>;</p></list-item><list-item><p><ext-link xmlns:xlink="http://www.w3.org/1999/xlink" ext-link-type="uri" xlink:href="http://purl.obolibrary.org/obo/AISM_0000039" xlink:type="simple">cuticular seta</ext-link>: <ext-link xmlns:xlink="http://www.w3.org/1999/xlink" ext-link-type="uri" xlink:href="http://purl.obolibrary.org/obo/PATO_0000591" xlink:type="simple">increased thickness</ext-link>;</p></list-item></list></p></list-item><list-item><p><ext-link xmlns:xlink="http://www.w3.org/1999/xlink" ext-link-type="uri" xlink:href="http://purl.obolibrary.org/obo/AISM_0000067" xlink:type="simple">protibia</ext-link>, <ext-link xmlns:xlink="http://www.w3.org/1999/xlink" ext-link-type="uri" xlink:href="http://purl.obolibrary.org/obo/AISM_0000406" xlink:type="simple">postero-distal margin</ext-link><list list-type="bullet"><list-item><p><ext-link xmlns:xlink="http://www.w3.org/1999/xlink" ext-link-type="uri" xlink:href="http://purl.obolibrary.org/obo/AISM_0000406" xlink:type="simple">postero-distal margin</ext-link>: <ext-link xmlns:xlink="http://www.w3.org/1999/xlink" ext-link-type="uri" xlink:href="http://purl.obolibrary.org/obo/PATO_0001571" xlink:type="simple">dilated</ext-link>;</p></list-item><list-item><p><ext-link xmlns:xlink="http://www.w3.org/1999/xlink" ext-link-type="uri" xlink:href="http://purl.obolibrary.org/obo/AISM_0000406" xlink:type="simple">postero-distal margin</ext-link>: <ext-link xmlns:xlink="http://www.w3.org/1999/xlink" ext-link-type="uri" xlink:href="http://purl.obolibrary.org/obo/PATO_0000406" xlink:type="simple">curved</ext-link>;</p></list-item></list></p></list-item><list-item><p><ext-link xmlns:xlink="http://www.w3.org/1999/xlink" ext-link-type="uri" xlink:href="http://purl.obolibrary.org/obo/AISM_0000067" xlink:type="simple">protibia</ext-link>: <ext-link xmlns:xlink="http://www.w3.org/1999/xlink" ext-link-type="uri" xlink:href="http://purl.obolibrary.org/obo/PATO_0000406" xlink:type="simple">curved</ext-link>;</p></list-item><list-item><p><ext-link xmlns:xlink="http://www.w3.org/1999/xlink" ext-link-type="uri" xlink:href="http://purl.obolibrary.org/obo/AISM_0000067" xlink:type="simple">protibia</ext-link>, <ext-link xmlns:xlink="http://www.w3.org/1999/xlink" ext-link-type="uri" xlink:href="http://purl.obolibrary.org/obo/AISM_0000371" xlink:type="simple">dorsal protibial cuticular tooth 4</ext-link>: absent;</p></list-item></list></p></list-item><list-item><p><ext-link xmlns:xlink="http://www.w3.org/1999/xlink" ext-link-type="uri" xlink:href="http://purl.obolibrary.org/obo/UBERON_0003101" xlink:type="simple">male organism</ext-link>, <ext-link xmlns:xlink="http://www.w3.org/1999/xlink" ext-link-type="uri" xlink:href="http://purl.obolibrary.org/obo/AISM_0000068" xlink:type="simple">mesotibia</ext-link>, <ext-link xmlns:xlink="http://www.w3.org/1999/xlink" ext-link-type="uri" xlink:href="http://purl.obolibrary.org/obo/BSPO_0000078" xlink:type="simple">distal region</ext-link>: <ext-link xmlns:xlink="http://www.w3.org/1999/xlink" ext-link-type="uri" xlink:href="http://purl.obolibrary.org/obo/PATO_0001571" xlink:type="simple">dilated</ext-link>;</p></list-item><list-item><p><ext-link xmlns:xlink="http://www.w3.org/1999/xlink" ext-link-type="uri" xlink:href="http://purl.obolibrary.org/obo/UBERON_0003101" xlink:type="simple">male organism</ext-link>, <ext-link xmlns:xlink="http://www.w3.org/1999/xlink" ext-link-type="uri" xlink:href="http://purl.obolibrary.org/obo/AISM_0000069" xlink:type="simple">metatibia</ext-link><list list-type="bullet"><list-item><p><ext-link xmlns:xlink="http://www.w3.org/1999/xlink" ext-link-type="uri" xlink:href="http://purl.obolibrary.org/obo/AISM_0000069" xlink:type="simple">metatibia</ext-link>, <ext-link xmlns:xlink="http://www.w3.org/1999/xlink" ext-link-type="uri" xlink:href="http://purl.obolibrary.org/obo/BSPO_0000078" xlink:type="simple">distal region</ext-link>: <ext-link xmlns:xlink="http://www.w3.org/1999/xlink" ext-link-type="uri" xlink:href="http://purl.obolibrary.org/obo/PATO_0001571" xlink:type="simple">dilated</ext-link>;</p></list-item><list-item><p><ext-link xmlns:xlink="http://www.w3.org/1999/xlink" ext-link-type="uri" xlink:href="http://purl.obolibrary.org/obo/AISM_0000069" xlink:type="simple">metatibia</ext-link>, <ext-link xmlns:xlink="http://www.w3.org/1999/xlink" ext-link-type="uri" xlink:href="http://purl.obolibrary.org/obo/BSPO_0000083" xlink:type="simple">medial region</ext-link>: <ext-link xmlns:xlink="http://www.w3.org/1999/xlink" ext-link-type="uri" xlink:href="http://purl.obolibrary.org/obo/PATO_0000406" xlink:type="simple">curved</ext-link>;</p></list-item><list-item><p><ext-link xmlns:xlink="http://www.w3.org/1999/xlink" ext-link-type="uri" xlink:href="http://purl.obolibrary.org/obo/AISM_0000069" xlink:type="simple">metatibia</ext-link>, <ext-link xmlns:xlink="http://www.w3.org/1999/xlink" ext-link-type="uri" xlink:href="http://purl.obolibrary.org/obo/BSPO_0000078" xlink:type="simple">distal region</ext-link>: <ext-link xmlns:xlink="http://www.w3.org/1999/xlink" ext-link-type="uri" xlink:href="http://purl.obolibrary.org/obo/PATO_0001571" xlink:type="simple">dilated</ext-link>;</p></list-item><list-item><p><ext-link xmlns:xlink="http://www.w3.org/1999/xlink" ext-link-type="uri" xlink:href="http://purl.obolibrary.org/obo/AISM_0000069" xlink:type="simple">metatibia</ext-link>, <ext-link xmlns:xlink="http://www.w3.org/1999/xlink" ext-link-type="uri" xlink:href="http://purl.obolibrary.org/obo/BSPO_0000679" xlink:type="simple">dorsal margin</ext-link>, <ext-link xmlns:xlink="http://www.w3.org/1999/xlink" ext-link-type="uri" xlink:href="http://purl.obolibrary.org/obo/BSPO_0000078" xlink:type="simple">distal region</ext-link>: <ext-link xmlns:xlink="http://www.w3.org/1999/xlink" ext-link-type="uri" xlink:href="http://purl.obolibrary.org/obo/PATO_0000406" xlink:type="simple">curved</ext-link>;</p></list-item></list></p></list-item><list-item><p><ext-link xmlns:xlink="http://www.w3.org/1999/xlink" ext-link-type="uri" xlink:href="http://purl.obolibrary.org/obo/UBERON_0003101" xlink:type="simple">male organism</ext-link>, <ext-link xmlns:xlink="http://www.w3.org/1999/xlink" ext-link-type="uri" xlink:href="http://purl.obolibrary.org/obo/AISM_0000070" xlink:type="simple">profemur</ext-link>, <ext-link xmlns:xlink="http://www.w3.org/1999/xlink" ext-link-type="uri" xlink:href="http://purl.obolibrary.org/obo/BSPO_0000068" xlink:type="simple">ventral side</ext-link>: <ext-link xmlns:xlink="http://www.w3.org/1999/xlink" ext-link-type="uri" xlink:href="http://purl.obolibrary.org/obo/PATO_0001571" xlink:type="simple">dilated</ext-link>;</p></list-item><list-item><p><ext-link xmlns:xlink="http://www.w3.org/1999/xlink" ext-link-type="uri" xlink:href="http://purl.obolibrary.org/obo/UBERON_0003101" xlink:type="simple">male organism</ext-link>, <ext-link xmlns:xlink="http://www.w3.org/1999/xlink" ext-link-type="uri" xlink:href="http://purl.obolibrary.org/obo/AISM_0000072" xlink:type="simple">metafemur</ext-link><list list-type="bullet"><list-item><p><ext-link xmlns:xlink="http://www.w3.org/1999/xlink" ext-link-type="uri" xlink:href="http://purl.obolibrary.org/obo/AISM_0000072" xlink:type="simple">metafemur</ext-link>, <ext-link xmlns:xlink="http://www.w3.org/1999/xlink" ext-link-type="uri" xlink:href="http://purl.obolibrary.org/obo/BSPO_0000679" xlink:type="simple">dorsal margin</ext-link>, <ext-link xmlns:xlink="http://www.w3.org/1999/xlink" ext-link-type="uri" xlink:href="http://purl.obolibrary.org/obo/AISM_0000501" xlink:type="simple">cuticular carina</ext-link>: present;</p></list-item><list-item><p><ext-link xmlns:xlink="http://www.w3.org/1999/xlink" ext-link-type="uri" xlink:href="http://purl.obolibrary.org/obo/AISM_0000072" xlink:type="simple">metafemur</ext-link>, <ext-link xmlns:xlink="http://www.w3.org/1999/xlink" ext-link-type="uri" xlink:href="http://purl.obolibrary.org/obo/BSPO_0000684" xlink:type="simple">ventral margin</ext-link>, <ext-link xmlns:xlink="http://www.w3.org/1999/xlink" ext-link-type="uri" xlink:href="http://purl.obolibrary.org/obo/BSPO_0000077" xlink:type="simple">proximal region</ext-link>, <ext-link xmlns:xlink="http://www.w3.org/1999/xlink" ext-link-type="uri" xlink:href="http://purl.obolibrary.org/obo/AISM_0000526" xlink:type="simple">cuticular tubercle</ext-link>: present;</p></list-item><list-item><p><ext-link xmlns:xlink="http://www.w3.org/1999/xlink" ext-link-type="uri" xlink:href="http://purl.obolibrary.org/obo/AISM_0000072" xlink:type="simple">metafemur</ext-link>, <ext-link xmlns:xlink="http://www.w3.org/1999/xlink" ext-link-type="uri" xlink:href="http://purl.obolibrary.org/obo/BSPO_0000070" xlink:type="simple">anatomical region</ext-link><list list-type="bullet"><list-item><p><ext-link xmlns:xlink="http://www.w3.org/1999/xlink" ext-link-type="uri" xlink:href="http://purl.obolibrary.org/obo/BSPO_0000070" xlink:type="simple">anatomical region</ext-link> <ext-link xmlns:xlink="http://www.w3.org/1999/xlink" ext-link-type="uri" xlink:href="http://purl.obolibrary.org/obo/BSPO_0000097" xlink:type="simple">distal to</ext-link> <ext-link xmlns:xlink="http://www.w3.org/1999/xlink" ext-link-type="uri" xlink:href="http://purl.obolibrary.org/obo/AISM_0000526" xlink:type="simple">cuticular tubercle</ext-link></p></list-item><list-item><p><ext-link xmlns:xlink="http://www.w3.org/1999/xlink" ext-link-type="uri" xlink:href="http://purl.obolibrary.org/obo/BSPO_0000070" xlink:type="simple">anatomical region</ext-link>: <ext-link xmlns:xlink="http://www.w3.org/1999/xlink" ext-link-type="uri" xlink:href="http://purl.obolibrary.org/obo/PATO_0001571" xlink:type="simple">dilated</ext-link>;</p></list-item></list></p></list-item></list></p></list-item><list-item><p><ext-link xmlns:xlink="http://www.w3.org/1999/xlink" ext-link-type="uri" xlink:href="http://purl.obolibrary.org/obo/UBERON_0003101" xlink:type="simple">male organism</ext-link>, <ext-link xmlns:xlink="http://www.w3.org/1999/xlink" ext-link-type="uri" xlink:href="http://purl.obolibrary.org/obo/AISM_0000066" xlink:type="simple">procoxa</ext-link>, <ext-link xmlns:xlink="http://www.w3.org/1999/xlink" ext-link-type="uri" xlink:href="http://purl.obolibrary.org/obo/BSPO_0000084" xlink:type="simple">ventral region</ext-link>, <ext-link xmlns:xlink="http://www.w3.org/1999/xlink" ext-link-type="uri" xlink:href="http://purl.obolibrary.org/obo/AISM_0000501" xlink:type="simple">cuticular carina</ext-link>, <ext-link xmlns:xlink="http://www.w3.org/1999/xlink" ext-link-type="uri" xlink:href="http://purl.obolibrary.org/obo/AISM_0000526" xlink:type="simple">cuticular tubercle</ext-link>: present;</p></list-item><list-item><p><ext-link xmlns:xlink="http://www.w3.org/1999/xlink" ext-link-type="uri" xlink:href="http://purl.obolibrary.org/obo/UBERON_0003101" xlink:type="simple">male organism</ext-link>, <ext-link xmlns:xlink="http://www.w3.org/1999/xlink" ext-link-type="uri" xlink:href="http://purl.obolibrary.org/obo/AISM_0000392" xlink:type="simple">parameres</ext-link><list list-type="bullet"><list-item><p><ext-link xmlns:xlink="http://www.w3.org/1999/xlink" ext-link-type="uri" xlink:href="http://purl.obolibrary.org/obo/AISM_0000392" xlink:type="simple">parameres</ext-link>, <ext-link xmlns:xlink="http://www.w3.org/1999/xlink" ext-link-type="uri" xlink:href="http://purl.obolibrary.org/obo/BSPO_0000066" xlink:type="simple">lateral side</ext-link><list list-type="bullet"><list-item><p><ext-link xmlns:xlink="http://www.w3.org/1999/xlink" ext-link-type="uri" xlink:href="http://purl.obolibrary.org/obo/BSPO_0000066" xlink:type="simple">lateral side</ext-link>, <ext-link xmlns:xlink="http://www.w3.org/1999/xlink" ext-link-type="uri" xlink:href="http://purl.obolibrary.org/obo/BSPO_0000078" xlink:type="simple">distal region</ext-link>: <ext-link xmlns:xlink="http://www.w3.org/1999/xlink" ext-link-type="uri" xlink:href="http://purl.obolibrary.org/obo/PATO_0001500" xlink:type="simple">tapered</ext-link>;</p></list-item><list-item><p><ext-link xmlns:xlink="http://www.w3.org/1999/xlink" ext-link-type="uri" xlink:href="http://purl.obolibrary.org/obo/BSPO_0000066" xlink:type="simple">lateral side</ext-link>: <ext-link xmlns:xlink="http://www.w3.org/1999/xlink" ext-link-type="uri" xlink:href="http://purl.obolibrary.org/obo/PATO_0000406" xlink:type="simple">curved</ext-link>;</p></list-item></list></p></list-item><list-item><p><ext-link xmlns:xlink="http://www.w3.org/1999/xlink" ext-link-type="uri" xlink:href="http://purl.obolibrary.org/obo/AISM_0000392" xlink:type="simple">parameres</ext-link>, <ext-link xmlns:xlink="http://www.w3.org/1999/xlink" ext-link-type="uri" xlink:href="http://purl.obolibrary.org/obo/BSPO_0000077" xlink:type="simple">proximal region</ext-link>, <ext-link xmlns:xlink="http://www.w3.org/1999/xlink" ext-link-type="uri" xlink:href="http://purl.obolibrary.org/obo/BSPO_0000084" xlink:type="simple">ventral region</ext-link>: <ext-link xmlns:xlink="http://www.w3.org/1999/xlink" ext-link-type="uri" xlink:href="http://purl.obolibrary.org/obo/PATO_0001495" xlink:type="simple">notched</ext-link>;</p></list-item><list-item><p><ext-link xmlns:xlink="http://www.w3.org/1999/xlink" ext-link-type="uri" xlink:href="http://purl.obolibrary.org/obo/AISM_0000392" xlink:type="simple">parameres</ext-link>: <ext-link xmlns:xlink="http://www.w3.org/1999/xlink" ext-link-type="uri" xlink:href="http://purl.obolibrary.org/obo/PATO_0000632" xlink:type="simple">symmetrical</ext-link>;</p></list-item><list-item><p><ext-link xmlns:xlink="http://www.w3.org/1999/xlink" ext-link-type="uri" xlink:href="http://purl.obolibrary.org/obo/AISM_0000392" xlink:type="simple">parameres</ext-link>: <ext-link xmlns:xlink="http://www.w3.org/1999/xlink" ext-link-type="uri" xlink:href="http://purl.obolibrary.org/obo/PATO_0001154" xlink:type="simple">elongated</ext-link>;</p></list-item></list></p></list-item><list-item><p><ext-link xmlns:xlink="http://www.w3.org/1999/xlink" ext-link-type="uri" xlink:href="http://purl.obolibrary.org/obo/UBERON_0003101" xlink:type="simple">male organism</ext-link>, <ext-link xmlns:xlink="http://www.w3.org/1999/xlink" ext-link-type="uri" xlink:href="http://purl.obolibrary.org/obo/AISM_0000388" xlink:type="simple">left ventral conjunctiva of paramere</ext-link>: <ext-link xmlns:xlink="http://www.w3.org/1999/xlink" ext-link-type="uri" xlink:href="http://purl.obolibrary.org/obo/PATO_0000915" xlink:type="simple">thickness</ext-link> <ext-link xmlns:xlink="http://www.w3.org/1999/xlink" ext-link-type="uri" xlink:href="http://purl.obolibrary.org/obo/RO_0015009" xlink:type="simple">similar in magnitude relative to</ext-link> <ext-link xmlns:xlink="http://www.w3.org/1999/xlink" ext-link-type="uri" xlink:href="http://purl.obolibrary.org/obo/PATO_0000915" xlink:type="simple">thickness</ext-link> of <ext-link xmlns:xlink="http://www.w3.org/1999/xlink" ext-link-type="uri" xlink:href="http://purl.obolibrary.org/obo/AISM_0000389" xlink:type="simple">right ventral conjunctiva of paramere</ext-link> of <ext-link xmlns:xlink="http://www.w3.org/1999/xlink" ext-link-type="uri" xlink:href="http://purl.obolibrary.org/obo/UBERON_0003101" xlink:type="simple">male organism</ext-link></p></list-item><list-item><p><ext-link xmlns:xlink="http://www.w3.org/1999/xlink" ext-link-type="uri" xlink:href="http://purl.obolibrary.org/obo/UBERON_0003101" xlink:type="simple">male organism</ext-link>, <ext-link xmlns:xlink="http://www.w3.org/1999/xlink" ext-link-type="uri" xlink:href="http://purl.obolibrary.org/obo/COLAO_0000239" xlink:type="simple">lamella copulatrix</ext-link><list list-type="bullet"><list-item><p><ext-link xmlns:xlink="http://www.w3.org/1999/xlink" ext-link-type="uri" xlink:href="http://purl.obolibrary.org/obo/COLAO_0000239" xlink:type="simple">lamella copulatrix</ext-link>, <ext-link xmlns:xlink="http://www.w3.org/1999/xlink" ext-link-type="uri" xlink:href="http://purl.obolibrary.org/obo/BSPO_0000078" xlink:type="simple">distal region</ext-link><list list-type="bullet"><list-item><p><ext-link xmlns:xlink="http://www.w3.org/1999/xlink" ext-link-type="uri" xlink:href="http://purl.obolibrary.org/obo/BSPO_0000078" xlink:type="simple">distal region</ext-link>: <ext-link xmlns:xlink="http://www.w3.org/1999/xlink" ext-link-type="uri" xlink:href="http://purl.obolibrary.org/obo/PATO_0002254" xlink:type="simple">flattened</ext-link>;</p></list-item><list-item><p><ext-link xmlns:xlink="http://www.w3.org/1999/xlink" ext-link-type="uri" xlink:href="http://purl.obolibrary.org/obo/BSPO_0000078" xlink:type="simple">distal region</ext-link>: <ext-link xmlns:xlink="http://www.w3.org/1999/xlink" ext-link-type="uri" xlink:href="http://purl.obolibrary.org/obo/PATO_0001977" xlink:type="simple">angular</ext-link>;</p></list-item></list></p></list-item><list-item><p><ext-link xmlns:xlink="http://www.w3.org/1999/xlink" ext-link-type="uri" xlink:href="http://purl.obolibrary.org/obo/COLAO_0000239" xlink:type="simple">lamella copulatrix</ext-link>: <ext-link xmlns:xlink="http://www.w3.org/1999/xlink" ext-link-type="uri" xlink:href="http://purl.obolibrary.org/obo/PATO_0001154" xlink:type="simple">elongated</ext-link>;</p></list-item></list></p></list-item><list-item><p><ext-link xmlns:xlink="http://www.w3.org/1999/xlink" ext-link-type="uri" xlink:href="http://purl.obolibrary.org/obo/UBERON_0003101" xlink:type="simple">male organism</ext-link>, <ext-link xmlns:xlink="http://www.w3.org/1999/xlink" ext-link-type="uri" xlink:href="http://purl.obolibrary.org/obo/COLAO_0000252" xlink:type="simple">fused axial and subaxial endophallites</ext-link>: present;</p></list-item><list-item><p><ext-link xmlns:xlink="http://www.w3.org/1999/xlink" ext-link-type="uri" xlink:href="http://purl.obolibrary.org/obo/UBERON_0003101" xlink:type="simple">male organism</ext-link>: <ext-link xmlns:xlink="http://www.w3.org/1999/xlink" ext-link-type="uri" xlink:href="http://purl.obolibrary.org/obo/PATO_0001891" xlink:type="simple">ovate</ext-link>;</p></list-item><list-item><p><ext-link xmlns:xlink="http://www.w3.org/1999/xlink" ext-link-type="uri" xlink:href="http://purl.obolibrary.org/obo/UBERON_0003101" xlink:type="simple">male organism</ext-link>: <ext-link xmlns:xlink="http://www.w3.org/1999/xlink" ext-link-type="uri" xlink:href="http://purl.obolibrary.org/obo/PATO_0002254" xlink:type="simple">flattened</ext-link>;</p></list-item><list-item><p><ext-link xmlns:xlink="http://www.w3.org/1999/xlink" ext-link-type="uri" xlink:href="http://purl.obolibrary.org/obo/UBERON_0003101" xlink:type="simple">male organism</ext-link>, <ext-link xmlns:xlink="http://www.w3.org/1999/xlink" ext-link-type="uri" xlink:href="http://purl.obolibrary.org/obo/COLAO_0000246" xlink:type="simple">posterior longitudinal hypomeral carina</ext-link>: absent;</p></list-item><list-item><p><ext-link xmlns:xlink="http://www.w3.org/1999/xlink" ext-link-type="uri" xlink:href="http://purl.obolibrary.org/obo/UBERON_0003101" xlink:type="simple">male organism</ext-link>, <ext-link xmlns:xlink="http://www.w3.org/1999/xlink" ext-link-type="uri" xlink:href="http://purl.obolibrary.org/obo/COLAO_0000243" xlink:type="simple">frontolateral peripheral endophallite</ext-link>: absent;</p></list-item><list-item><p><ext-link xmlns:xlink="http://www.w3.org/1999/xlink" ext-link-type="uri" xlink:href="http://purl.obolibrary.org/obo/UBERON_0003101" xlink:type="simple">male organism</ext-link>, <ext-link xmlns:xlink="http://www.w3.org/1999/xlink" ext-link-type="uri" xlink:href="http://purl.obolibrary.org/obo/PATO_0000122" xlink:type="simple">length</ext-link> = 4.9, unit: <ext-link xmlns:xlink="http://www.w3.org/1999/xlink" ext-link-type="uri" xlink:href="http://purl.obolibrary.org/obo/UO_0000016" xlink:type="simple">millimeter</ext-link>;</p></list-item></list></tp:treatment-sec><tp:treatment-sec sec-type="Notes"><title>Notes</title><p>The asterisk (*) next to "hind wing: length;" denotes an incomplete conversion to NL; see the description of <italic><tp:taxon-name><tp:taxon-name-part taxon-name-part-type="genus" reg="Grebennikovius">G.</tp:taxon-name-part><tp:taxon-name-part taxon-name-part-type="species" reg="armiger">armiger</tp:taxon-name-part></tp:taxon-name></italic> for details.</p></tp:treatment-sec></tp:taxon-treatment>
